# Supplementary material for: The Origin and Evolution of Chromosomal Reciprocal Translocation in Quasipaa boulengeri (Anura, Dicroglossidae)
Source: Front Genet. 2020 Jan 21;10:1364. doi: 10.3389/fgene.2019.01364 (PMC6985567; doi:10.3389/fgene.2019.01364)
Supplement: Supplementary file 2 [file Table_1.xlsx]

## Sheet: SSR genotypes
Table S1 Populations, karyotypes, genotypes, mitochondrial sequences and four nuclear gene fragments of all individuals.
Population	Individual	Karyotype	X		Y15		D68		C27		D12		QB28		D34		D60		B08		B11		QBc7		QBy3		QBb42		QB15		QB12		QB02		D56		B12		N		QBb26		QBb1		QBb5		QBb45		QBz16
1-LMS	XM3937	IV	174	186	249	255	237	240	168	180	223	229	176	200	190	192	214	216	197	197	130	134	177	233	119	147	165	205	337	361	289	301	238	253	243	243	167	169	216	216	280	304	200	208	124	136	129	133	116
1-LMS	XM4273	IV	174	186	249	255	237	240	168	180	223	229	200	212	190	192	214	216	197	197	130	134	177	177	119	147	165	185	337	361	301	309	238	253	243	243	167	167	216	216	280	304	200	208	136	166	129	133	116
1-LMS	XM4274	V	174	186	249	255	237	240	168	180	223	229	200	204	190	192	214	216	171	171	130	134	177	233	119	147	165	213	337	361	301	305	238	238	243	243	167	171	216	216	260	260	200	204	136	158	133	141	132
1-LMS	XM4275	V	174	186	249	255	237	240	168	180	223	229	176	200	190	192	214	216	197	197	130	134	177	233	119	147	165	205	337	361	289	301	238	253	243	243	167	169	216	216	280	304	200	208	124	136	129	133	116
1-LMS	XM4276	V	174	186	249	255	237	240	168	180	225	229	176	200	190	192	214	216	197	197	130	134	177	195	119	147	165	193	337	361	301	309	238	253	243	243	167	167	216	216	260	280	200	208	124	136	129	133	116
1-LMS	XM4277	V	174	186	249	255	237	240	168	180	223	229	176	200	190	192	214	216	197	197	130	134	177	199	119	147	165	181	337	361	289	301	238	253	243	243	167	171	216	216	280	304	200	208	136	166	133	137	116
1-LMS	XM4279	IV	174	186	249	255	237	240	168	180	223	229	200	208	190	192	214	216	197	197	130	134	177	233	119	147	165	185	337	361	301	305	238	253	?	?	?	?	?	?	280	304	200	200	136	166	133	133	116
1-LMS	XM4280	V	174	186	249	255	237	240	168	180	223	229	176	200	190	192	214	216	197	197	130	134	177	199	119	147	165	181	337	361	289	301	238	253	243	243	167	171	216	216	280	304	200	208	136	166	133	137	116
1-LMS	XM4281	II	174	186	249	255	237	240	168	180	223	229	200	212	190	192	214	216	197	197	130	134	177	233	119	147	165	197	337	361	289	305	238	253	243	243	167	171	216	216	280	304	204	204	136	166	129	133	116
1-LMS	XM5753	II	174	186	249	255	237	240	168	180	223	229	176	200	190	192	214	216	197	197	130	134	177	229	119	147	165	181	337	361	289	305	238	253	243	243	167	171	216	216	280	288	204	208	136	166	129	131	116
1-LMS	XM5755	II	174	186	255	255	237	240	168	180	223	229	200	208	190	192	214	216	197	197	130	134	177	233	119	147	163	183	337	361	289	305	238	238	243	243	167	171	216	216	280	304	200	204	136	166	?	?	116
1-LMS	XM5756	II	174	186	249	255	237	240	168	180	223	229	176	200	190	192	214	216	197	197	130	134	177	229	119	147	165	185	337	361	293	305	238	253	243	243	167	169	216	216	280	304	200	204	124	136	129	131	116
1-LMS	XM5758	II	174	186	249	255	237	240	168	180	223	229	200	204	190	192	214	216	197	197	130	134	177	199	119	147	165	209	361	369	289	301	238	253	243	243	167	171	216	216	280	296	200	204	124	136	131	149	128
1-LMS	XM5760	II	174	186	249	257	237	240	168	180	223	229	200	204	190	192	214	216	197	197	130	134	177	195	119	147	165	201	337	361	289	301	238	253	243	243	167	171	216	216	280	300	200	208	124	136	129	131	128
1-LMS	XM5761	IV	174	186	249	255	237	240	168	180	223	229	176	200	190	192	214	216	197	197	130	134	177	233	119	147	165	205	337	361	289	301	238	253	243	243	167	169	216	216	280	304	200	208	124	136	129	131	116
1-LMS	XM5763	II	174	186	249	255	237	240	168	180	223	229	200	204	190	192	214	216	197	197	130	134	177	237	119	147	163	199	361	369	305	305	238	253	243	243	167	169	216	216	280	304	204	212	136	162	131	137	116
1-LMS	XM5765	II	174	186	249	255	237	240	168	180	223	229	200	212	190	192	214	216	197	197	130	134	177	233	119	147	165	197	337	361	289	305	238	253	243	243	167	171	216	216	280	304	?	?	136	166	129	131	116
1-LMS	XM4272	I	174	174	255	255	237	237	180	180	223	223	208	216	192	192	214	214	197	197	130	130	199	215	119	119	185	185	337	337	?	?	238	238	243	243	167	171	216	216	300	304	204	216	166	166	129	129	116
1-LMS	XM4278	I	174	174	255	255	225	237	180	180	223	225	180	204	192	192	214	214	171	197	130	130	219	237	119	119	201	201	337	337	285	305	238	238	243	246	169	171	216	216	296	304	200	212	124	162	137	141	116
1-LMS	XM4282	I	174	174	255	255	?	?	180	180	223	223	204	208	192	192	214	214	171	197	130	130	215	233	119	119	201	205	337	369	289	289	238	238	243	243	171	171	216	216	304	304	204	212	124	124	113	141	116
1-LMS	XM5752	I	174	174	255	255	237	237	180	180	223	223	204	208	192	192	214	214	171	197	130	130	185	211	119	119	185	205	337	337	305	305	238	238	243	243	169	171	216	216	300	304	200	216	124	166	137	145	120
1-LMS	XM5754	I	174	174	255	255	237	237	180	180	223	223	204	208	192	192	214	214	171	197	130	130	215	237	119	119	201	213	337	369	305	309	238	238	243	246	171	171	216	216	292	296	200	204	124	158	137	141	116
1-LMS	XM5757	I	174	174	255	255	237	237	180	180	223	223	176	208	192	192	214	214	171	197	130	130	191	215	119	119	193	201	337	337	289	309	238	238	243	243	169	171	216	216	300	308	200	204	158	162	141	141	116
1-LMS	XM5759	I	174	174	255	255	237	237	180	180	223	223	204	208	192	192	214	214	171	197	130	130	195	233	119	119	185	193	337	337	305	305	238	238	243	243	171	171	216	216	300	304	200	216	162	166	133	137	116
1-LMS	XM5762	I	174	174	255	255	237	237	180	180	223	225	180	212	192	192	214	214	197	197	130	130	219	233	119	119	185	205	337	337	285	305	238	238	243	243	171	171	216	216	296	304	192	200	124	124	?	?	116
1-LMS	XM5764	I	174	174	255	255	237	237	180	180	223	223	176	208	192	192	214	214	171	197	130	130	229	233	119	119	185	205	337	337	289	305	238	238	243	243	169	171	216	216	300	304	200	216	124	166	133	137	116
2-DJYHK	XM2031	III	174	186	249	255	237	240	168	180	225	229	200	212	190	192	214	216	197	197	130	134	177	195	119	147	165	177	337	361	301	305	238	253	243	243	167	171	213	213	280	292	192	204	124	138	133	141	116
2-DJYHK	XM2037	IV	183	186	249	255	237	240	168	180	225	229	200	212	190	192	214	216	197	197	?	?	173	187	119	147	157	185	357	365	301	317	238	253	243	243	167	171	216	216	284	284	200	204	124	136	133	137	132
2-DJYHK	XM4259	II	174	186	?	?	237	240	168	180	225	229	200	212	190	192	214	216	197	197	130	134	181	241	119	147	169	173	361	369	301	309	238	253	243	246	167	171	216	216	272	280	200	204	136	150	133	149	116
2-DJYHK	XM4261	IV	174	186	249	255	237	240	168	180	225	229	200	212	190	192	214	216	171	171	130	134	173	237	119	147	157	193	337	365	301	329	238	253	243	246	167	167	213	213	280	292	196	208	136	150	137	145	116
2-DJYHK	XM2028	I	174	174	255	255	237	237	180	180	223	223	200	216	200	202	214	214	171	197	130	130	229	233	119	119	189	193	337	337	309	309	238	238	243	243	169	171	216	216	268	284	188	192	128	142	117	149	116
2-DJYHK	XM2029	I	174	174	255	255	237	237	180	180	225	225	212	216	192	200	214	214	171	197	130	130	187	199	119	123	189	205	337	337	309	309	238	248	243	243	167	167	216	216	280	296	200	220	162	166	137	153	132
2-DJYHK	XM2038	I	183	183	255	255	237	237	180	180	225	225	208	212	192	194	214	214	171	197	130	130	237	241	119	123	185	197	337	369	301	313	238	238	246	246	169	169	216	216	284	288	192	200	158	158	149	153	116
2-DJYHK	XM2039	I	174	174	255	255	237	237	180	180	225	225	212	212	192	192	214	214	171	197	130	130	187	199	119	119	197	205	337	337	293	293	238	238	246	246	169	171	216	216	288	300	196	200	124	136	137	145	116
2-DJYHK	XM2946	I	174	174	255	255	237	237	180	180	223	223	212	216	192	192	214	214	171	197	130	130	211	211	119	119	217	221	337	369	313	317	238	238	243	243	169	171	213	216	288	288	254	258	108	108	165	165	128
2-DJYHK	XM4245	I	174	183	255	255	237	237	174	180	223	225	212	212	192	200	214	214	171	197	?	?	187	237	119	119	193	201	337	337	309	313	238	248	243	246	167	171	216	216	284	288	192	200	124	166	129	149	116
2-DJYHK	XM4246	I	174	183	255	255	237	237	180	180	223	225	204	212	192	194	214	214	171	197	130	130	187	199	119	119	197	201	337	337	305	317	238	248	243	246	171	171	213	213	292	300	208	208	124	142	125	133	112
2-DJYHK	XM4247	I	174	174	255	255	237	237	180	180	225	225	208	216	192	194	214	214	197	197	130	130	183	241	119	119	185	201	337	369	293	305	238	238	243	246	167	169	213	213	280	316	200	204	146	166	133	133	116
2-DJYHK	XM4248	I	174	174	255	255	237	237	180	180	225	225	204	212	192	192	214	214	171	197	130	130	187	241	123	123	173	201	337	369	317	325	238	238	243	246	169	171	216	216	280	280	192	204	128	146	145	149	116
2-DJYHK	XM4249	I	183	186	249	249	237	240	168	180	223	229	200	212	190	192	214	216	171	171	130	134	173	191	119	147	165	205	337	369	301	305	238	254	243	243	167	167	216	216	276	280	188	212	136	174	133	149	116
2-DJYHK	XM4250	I	174	183	255	255	237	237	180	180	223	225	176	220	192	192	214	214	197	197	130	130	187	229	119	123	173	189	337	337	317	317	238	248	243	246	167	171	216	216	288	292	196	212	146	158	149	149	116
2-DJYHK	XM4251	I	174	183	255	255	237	237	180	180	225	225	216	216	192	192	214	214	197	197	130	130	199	229	119	123	173	201	369	373	317	317	238	238	243	243	169	171	213	216	292	324	200	216	158	158	133	141	116
2-DJYHK	XM4252	I	174	183	255	255	237	237	180	180	225	225	200	212	192	194	214	214	171	197	130	130	187	195	119	119	197	209	337	369	305	313	238	238	243	246	167	171	213	213	268	268	208	212	146	162	129	137	116
2-DJYHK	XM4253	I	174	183	255	255	237	237	180	180	223	225	200	216	192	192	214	214	171	197	130	130	187	187	119	119	189	201	337	369	297	317	238	248	243	246	169	171	213	213	280	280	200	208	142	158	129	133	116
2-DJYHK	XM4254	I	174	174	255	255	237	237	180	180	223	229	212	216	192	192	214	214	171	197	130	130	187	233	119	119	201	201	337	369	317	325	238	238	243	243	169	171	213	213	284	292	200	208	142	162	137	149	116
2-DJYHK	XM4255	I	174	174	255	255	237	237	180	180	225	225	212	216	192	192	214	214	171	197	130	130	195	199	119	119	173	197	337	369	305	313	238	243	243	243	167	167	213	216	268	268	208	208	146	158	129	137	116
2-DJYHK	XM4256	I	174	174	255	255	237	237	180	180	225	225	200	216	192	192	214	214	171	197	130	130	187	199	119	119	197	209	337	369	289	317	238	243	243	246	169	171	213	216	288	288	208	212	142	162	129	141	116
2-DJYHK	XM4257	I	174	183	255	255	237	237	180	180	225	225	200	212	192	194	214	214	171	197	130	130	187	195	119	119	197	209	337	337	305	317	238	243	243	246	167	171	213	216	268	268	208	208	124	162	129	137	116
2-DJYHK	XM4258	I	174	183	255	255	237	237	180	180	223	225	176	216	192	200	214	214	?	?	130	130	237	241	119	119	177	185	337	369	289	309	243	248	243	243	169	171	216	216	284	304	192	192	124	154	141	145	116
2-DJYHK	XM4260	I	174	183	255	255	237	237	180	180	225	225	212	212	192	194	214	214	197	197	130	130	195	199	119	119	173	197	337	369	305	313	238	238	243	246	167	169	213	213	268	268	208	212	124	158	137	145	116
2-DJYHK	XM4262	I	174	183	255	255	237	237	180	180	223	225	196	208	192	194	214	214	171	197	130	130	229	237	119	123	173	201	337	337	289	325	238	248	243	246	167	169	213	216	280	292	200	204	128	154	133	149	116
2-DJYHK	XM4263	I	174	174	255	255	237	237	180	180	225	225	204	212	200	200	214	214	171	197	130	130	195	237	119	119	189	201	337	337	313	313	238	238	243	246	169	171	213	216	292	292	200	208	146	158	133	145	116
2-DJYHK	XM4264	I	174	174	255	255	237	237	180	180	225	225	216	216	192	200	214	214	197	197	130	130	199	233	119	123	173	185	337	377	313	317	238	238	243	243	167	169	216	216	292	324	196	200	124	158	133	141	116
2-DJYHK	XM4265	I	174	183	255	255	237	237	180	180	225	225	208	216	194	194	214	214	197	197	130	130	187	233	119	119	173	177	337	377	313	317	238	238	243	243	167	171	213	216	288	292	200	208	158	174	141	145	116
2-DJYHK	XM4266	I	174	174	255	255	237	237	180	180	223	225	208	208	192	194	214	214	171	197	130	130	187	249	119	123	173	185	337	337	297	305	238	248	243	243	167	169	213	216	292	292	204	208	124	158	149	149	116
2-DJYHK	XM4267	I	174	174	255	255	237	237	180	180	223	225	212	216	194	200	214	214	197	197	130	130	183	233	119	123	185	197	337	337	301	305	238	248	243	243	169	171	213	216	280	328	196	200	124	124	133	149	132
2-DJYHK	XM4268	I	174	183	255	255	237	237	180	180	225	225	216	216	192	194	214	214	171	197	130	130	233	233	119	119	177	177	337	373	305	321	238	238	243	243	167	173	213	216	276	328	196	200	124	174	145	149	116
2-DJYHK	XM4269	I	174	183	255	255	237	237	180	180	225	225	216	216	194	200	214	214	171	197	130	130	229	233	119	119	177	185	337	337	313	321	238	238	243	243	169	171	216	216	276	292	196	200	124	124	141	149	116
2-DJYHK	XM4270	I	174	174	255	255	237	237	180	180	225	225	208	220	192	194	214	214	171	197	130	130	179	241	119	119	177	185	337	373	305	317	238	238	243	243	167	169	213	213	288	328	196	200	124	158	149	149	116
3-PZCF	XM4285	IV	174	186	249	255	237	240	168	180	225	229	200	212	190	192	214	216	171	171	130	134	173	183	119	147	157	197	337	365	301	321	238	253	243	243	167	169	213	213	280	300	200	208	124	136	137	157	132
3-PZCF	XM4288	IV	174	186	249	255	237	240	168	180	223	229	200	208	190	192	214	216	171	171	130	134	173	245	119	147	157	181	337	365	301	321	238	253	243	246	167	171	216	216	280	296	196	208	124	136	137	157	132
3-PZCF	XM4289	IV	174	186	249	255	237	240	168	168	223	229	200	216	190	192	214	216	197	197	130	134	173	245	119	147	157	197	337	365	297	301	238	253	243	243	167	167	216	216	272	280	200	208	136	162	129	137	132
3-PZCF	XM4295	IV	174	186	249	255	237	240	168	180	225	229	220	216	190	192	214	216	197	197	130	134	173	187	119	147	157	197	337	365	301	317	238	253	243	246	167	171	213	213	280	284	196	208	136	154	137	137	132
3-PZCF	XM4299	IV	174	186	249	255	237	240	168	180	225	229	200	212	190	192	214	216	171	171	130	134	173	183	119	147	157	181	337	365	301	321	238	253	243	246	167	171	213	213	280	296	196	208	124	136	137	157	132
3-PZCF	XM4301	IV	174	186	249	255	237	240	168	174	223	229	196	204	190	192	214	216	197	197	130	134	173	195	119	147	157	197	337	365	301	317	238	253	243	243	167	167	216	216	276	280	204	208	136	174	137	141	132
3-PZCF	XM4283	I	174	174	255	255	237	237	180	180	223	225	204	208	192	192	214	214	171	197	130	130	183	245	119	119	197	201	337	337	313	317	238	238	243	243	169	171	216	216	276	288	196	196	?	?	141	145	116
3-PZCF	XM4284	I	174	174	255	255	237	237	174	174	225	225	208	212	192	192	214	214	171	197	130	130	183	183	119	119	197	197	337	337	297	297	238	243	243	243	169	169	216	216	260	260	204	204	154	162	141	157	116
3-PZCF	XM4290	I	174	174	255	255	237	237	180	180	223	225	204	208	192	194	214	214	197	197	130	130	195	241	119	119	177	193	337	337	309	313	238	238	243	246	169	171	216	216	260	288	196	196	154	162	133	141	116
3-PZCF	XM4291	I	174	174	255	255	237	237	180	180	223	225	216	220	192	192	214	214	197	197	130	130	183	245	119	119	181	197	337	337	313	321	238	238	243	246	171	171	216	216	276	296	196	196	124	162	137	141	132
3-PZCF	XM4292	I	174	174	255	255	237	237	180	180	223	225	208	220	192	192	214	214	171	197	130	130	195	245	119	119	193	197	337	337	297	321	238	238	243	243	171	171	216	216	260	296	196	196	162	162	141	157	116
3-PZCF	XM4293	I	174	174	255	255	237	237	180	180	223	225	208	216	192	192	214	214	171	197	130	130	183	199	119	119	181	193	337	337	297	297	238	238	243	243	167	173	213	216	264	276	196	200	162	162	141	157	116
4-WCYX	XM4238	IV	183	186	249	255	237	240	168	180	225	229	200	204	190	200	214	216	171	171	130	134	173	241	119	147	165	193	337	365	289	301	238	253	243	246	167	167	213	213	280	308	204	212	136	158	135	155	112
4-WCYX	XM4239	IV	174	186	249	255	237	240	168	180	225	229	200	204	190	192	214	216	197	197	130	134	177	229	119	147	163	175	365	373	297	317	238	253	243	246	167	169	213	213	272	300	176	222	124	136	135	141	116
4-WCYX	XM4240	III	174	186	249	255	237	240	168	180	225	229	200	204	?	?	214	216	171	171	130	134	173	233	119	147	165	193	?	?	301	321	?	?	243	246	167	167	213	213	280	300	200	212	136	150	137	149	112
4-WCYX	XM4242	III	174	186	249	255	237	240	168	180	227	229	200	204	?	?	214	216	197	197	130	134	173	241	119	147	163	191	?	?	305	321	?	?	243	246	167	167	213	213	280	288	204	212	136	170	137	145	116
4-WCYX	XM4363	IV	174	186	249	255	237	240	168	180	225	229	200	212	190	200	214	216	197	197	130	134	173	191	119	147	165	185	365	381	301	317	238	253	243	243	167	171	213	213	276	280	204	212	136	170	133	141	116
4-WCYX	XM4366	IV	174	186	249	255	237	240	168	180	225	229	200	204	190	192	214	216	197	197	130	134	173	237	119	147	169	197	365	381	301	309	238	253	243	243	167	167	213	213	268	276	208	212	136	150	133	141	116
4-WCYX	XM4367	IV	174	186	249	255	237	240	168	180	225	229	200	208	190	200	214	216	197	197	130	134	173	233	119	147	161	177	365	373	301	305	248	253	243	246	167	171	213	213	276	288	204	208	124	136	135	135	128
4-WCYX	XM4368	IV	174	186	249	255	237	240	168	168	225	229	176	200	190	192	214	216	197	197	130	134	173	237	119	147	168	177	365	381	301	317	238	253	243	246	167	171	213	213	276	308	176	212	136	154	133	141	116
4-WCYX	XM4369	IV	174	186	249	255	237	240	168	180	225	229	200	208	?	?	214	216	197	197	130	134	187	241	119	147	165	189	?	?	293	301	?	?	243	246	167	169	213	213	276	288	204	208	124	136	149	149	116
4-WCYX	XM4370	IV	174	186	249	255	237	240	168	180	225	229	200	208	?	?	214	216	197	197	130	134	173	233	119	147	165	189	?	?	301	305	?	?	243	246	167	169	213	213	276	288	204	208	124	136	135	135	124
4-WCYX	XM4373	IV	183	186	249	255	237	240	168	180	227	229	200	216	?	?	214	216	171	171	130	134	173	233	119	147	161	185	?	?	301	317	?	?	243	246	167	167	213	213	276	296	208	212	136	150	?	?	116
4-WCYX	XM4241	I	174	174	255	255	237	237	180	180	225	227	204	212	?	?	214	214	171	197	130	130	229	233	119	119	185	193	?	?	305	317	?	?	246	246	167	167	213	216	288	304	176	216	146	150	?	?	116
4-WCYX	XM4364	I	174	174	255	255	237	237	180	180	225	225	212	212	200	200	214	214	197	197	130	130	191	229	119	119	173	185	373	381	301	305	238	238	246	246	167	169	213	213	288	296	204	212	124	158	137	137	116
4-WCYX	XM4365	I	174	174	255	255	237	237	180	180	225	225	208	216	200	200	214	214	197	197	130	130	229	233	119	119	171	191	381	381	289	305	248	248	243	246	167	169	213	213	288	312	?	?	124	124	141	141	116
4-WCYX	XM4371	I	174	174	255	255	237	237	180	180	227	227	212	216	?	?	214	214	171	197	130	130	229	233	119	119	169	189	?	?	305	317	?	?	243	246	167	167	213	213	284	288	176	212	124	186	153	153	116
4-WCYX	XM4372	I	174	183	255	255	237	237	180	180	227	227	204	212	?	?	214	214	171	197	130	130	229	233	119	119	181	185	?	?	305	309	?	?	246	246	167	169	213	213	296	300	196	204	124	150	153	153	116
5-WCXK	XM3742	IV	174	186	249	255	237	240	168	180	225	229	200	212	190	200	214	216	197	197	130	134	177	191	119	123	161	201	361	369	293	301	238	253	243	246	167	169	216	216	276	288	196	224	136	166	137	137	116
5-WCXK	XM3743	IV	174	186	249	255	237	240	168	180	225	229	200	216	190	200	214	216	197	197	130	134	177	195	119	119	161	193	365	369	301	321	238	253	243	243	167	169	213	213	276	288	172	220	146	166	125	137	116
5-WCXK	XM3744	IV	174	186	249	255	237	240	168	180	225	229	200	208	190	200	214	216	197	197	130	134	177	191	119	119	161	185	365	369	301	313	238	253	243	246	167	169	213	213	276	276	196	220	166	166	137	145	116
5-WCXK	XM3746	IV	174	186	249	255	237	240	168	180	225	229	200	208	190	200	214	216	197	197	130	134	173	177	119	123	169	185	365	369	301	313	238	253	243	246	167	169	213	213	280	308	196	212	136	166	133	137	116
5-WCXK	XM3747	IV	174	186	249	255	237	240	168	174	225	229	200	204	190	200	214	216	197	197	130	134	177	207	119	123	161	185	365	369	301	305	238	253	243	243	167	171	216	216	276	288	196	220	136	166	?	?	116
5-WCXK	XM3748	IV	183	186	?	?	?	?	?	?	?	?	?	?	192	194	?	?	?	?	?	?	173	173	119	123	?	?	333	337	?	?	?	?	237	246	167	169	213	216	?	?	160	160	146	146	?	?	116
5-WCXK	XM3749	IV	174	186	249	255	237	240	168	180	225	229	200	216	190	200	214	216	197	197	130	134	177	195	123	147	161	201	365	369	297	301	243	253	243	246	167	169	216	216	276	288	192	220	146	166	137	137	116
5-WCXK	XM3745	I	174	174	255	255	237	237	180	180	223	225	204	216	200	200	214	214	197	197	130	130	195	195	119	123	193	197	337	369	301	317	238	248	243	246	169	169	213	213	284	304	196	196	166	166	141	141	116
6-QCS	XM2934	IV	174	186	249	255	237	240	168	180	227	229	200	220	190	192	214	216	197	197	130	134	167	245	119	147	165	189	337	365	297	321	243	253	243	246	167	169	213	213	272	316	?	?	136	146	137	141	112
6-QCS	XM2940	IV	183	186	249	255	237	240	168	180	227	229	200	204	190	200	214	216	197	197	130	134	173	233	119	147	165	189	337	365	301	305	243	253	243	246	167	169	216	216	280	296	172	212	136	158	133	141	116
6-QCS	XM3075	IV	174	186	249	255	237	240	168	180	227	229	200	208	190	192	214	216	197	197	130	134	173	245	119	147	169	189	337	365	301	321	248	253	243	246	167	169	216	216	280	316	?	?	136	142	137	141	116
6-QCS	XM3482	IV	183	186	249	255	237	240	168	180	227	229	200	228	190	192	214	216	197	197	130	134	167	173	119	147	161	185	353	365	285	301	243	253	243	243	167	169	213	213	276	288	180	204	136	166	137	153	116
6-QCS	XM3483	IV	174	186	249	255	237	240	168	180	225	229	200	216	190	200	214	216	171	171	130	134	173	199	119	147	165	193	337	365	301	309	243	253	243	246	167	171	213	213	280	292	184	208	136	158	137	141	116
6-QCS	XM3486	IV	183	186	249	255	237	240	168	180	225	229	200	212	190	192	214	216	197	197	130	134	173	245	119	147	165	193	365	381	289	301	243	253	243	246	167	171	213	213	280	304	176	208	158	158	137	157	116
6-QCS	XM3076	I	174	183	255	255	237	237	180	180	223	223	204	204	200	200	214	214	197	197	130	130	203	203	119	119	201	205	337	337	309	313	238	248	246	246	169	169	213	216	276	308	204	232	124	154	141	161	116
6-QCS	XM3480	I	174	174	255	255	237	237	180	180	225	227	196	204	200	200	214	214	171	197	130	130	167	183	119	119	185	185	337	369	293	297	243	243	243	246	167	167	213	213	264	292	176	180	146	162	145	145	116
6-QCS	XM3481	I	174	183	255	255	237	237	180	180	225	225	176	212	200	200	214	214	171	197	130	130	179	199	119	119	185	193	337	337	313	317	243	243	246	246	169	169	213	213	288	296	176	176	146	170	141	145	116
6-QCS	XM3484	I	174	183	255	255	237	237	180	180	225	225	176	204	200	200	214	214	197	197	130	130	167	199	119	119	185	193	?	?	309	317	243	243	246	246	171	171	213	213	292	296	168	176	154	170	141	146	116
6-QCS	XM3485	I	174	183	255	255	237	237	180	180	225	225	196	204	200	200	214	214	197	197	130	130	?	?	?	?	?	?	365	369	297	301	243	243	243	246	169	169	213	213	264	284	176	180	124	162	145	145	116
6-QCS	XM3492	I	174	183	255	255	237	237	180	180	223	225	204	208	192	200	214	214	197	197	130	130	167	179	119	119	189	193	337	369	289	301	243	243	246	246	167	171	213	213	280	284	176	176	150	154	145	145	116
6-QCS	XM3493	I	174	183	255	255	237	237	180	180	225	225	204	212	192	200	214	214	171	197	130	130	167	245	119	119	185	193	337	369	297	305	238	243	243	246	169	171	213	213	264	292	168	168	124	154	141	145	116
6-QCS	XM3494	I	174	183	255	255	237	237	180	180	225	225	204	212	200	200	214	214	197	197	130	130	167	195	119	119	193	193	?	?	289	317	243	243	246	246	167	171	213	213	268	296	176	176	154	170	145	145	116
7-JXHP	XM3781	IV	183	186	249	255	237	240	168	180	225	229	196	200	190	194	214	216	171	171	?	?	177	211	119	147	161	189	337	365	297	317	238	253	243	246	167	171	213	213	300	320	208	212	136	154	133	173	116
7-JXHP	XM4201	IV	183	186	249	255	237	240	168	168	223	229	192	204	190	200	214	216	197	197	130	134	189	207	119	147	161	197	365	381	297	309	243	253	243	246	167	169	213	213	276	308	212	234	124	136	135	141	116
7-JXHP	XM4202	IV	183	186	?	?	237	240	168	180	225	229	196	212	190	194	214	216	171	171	130	134	177	203	119	147	161	189	337	365	293	305	238	253	243	246	167	169	213	213	300	316	208	216	136	252	?	?	116
7-JXHP	XM4203	IV	183	186	249	255	237	240	168	174	223	229	192	204	190	192	214	216	197	197	130	134	189	215	119	147	161	193	365	369	297	321	238	253	243	243	167	169	213	213	276	312	208	212	124	136	135	145	116
7-JXHP	XM4205	IV	183	186	249	255	237	240	168	168	225	229	196	200	190	200	214	216	197	197	130	134	177	203	119	147	161	201	365	365	321	333	243	253	243	243	167	169	216	216	292	320	200	204	136	154	?	?	116
7-JXHP	XM4209	IV	183	186	249	255	237	240	168	180	225	229	196	212	190	200	214	216	171	171	130	134	177	203	119	147	161	189	337	365	289	293	243	253	243	246	167	169	213	213	300	320	208	212	136	252	135	149	116
7-JXHP	XM4213	IV	174	186	249	255	237	240	168	174	223	229	196	200	190	194	214	216	197	197	130	134	177	177	?	?	161	189	337	365	317	321	?	?	243	243	167	169	213	213	300	320	?	?	136	136	?	?	?
7-JXHP	XM3693	I	183	183	255	255	237	237	180	180	223	225	204	208	192	200	214	214	197	197	130	130	199	199	119	123	177	193	337	373	317	321	238	243	246	246	169	169	213	216	272	272	196	204	124	154	141	145	132
7-JXHP	XM3694	I	174	183	255	255	237	237	174	180	223	225	176	220	192	198	214	214	197	197	130	130	179	207	119	119	185	189	337	337	297	305	238	243	246	246	167	169	213	216	300	300	208	208	154	158	145	149	116
7-JXHP	XM3696	I	174	183	255	255	237	237	174	180	225	225	200	208	200	200	214	214	197	197	130	130	215	241	119	119	185	209	337	337	285	301	238	243	246	246	169	169	213	216	284	312	176	212	124	124	153	153	112
7-JXHP	XM3697	I	174	174	255	255	237	237	180	180	223	225	208	212	194	198	214	214	197	197	130	130	211	241	119	123	189	201	369	381	297	317	233	243	246	246	169	169	213	216	308	308	212	216	124	154	145	149	116
7-JXHP	XM3698	I	174	174	255	255	237	237	180	180	223	225	204	220	192	198	214	214	197	197	130	130	215	219	119	119	189	197	337	369	301	317	243	248	243	246	169	169	213	213	300	308	204	212	142	146	141	149	116
7-JXHP	XM3699	I	174	174	255	259	237	237	180	180	225	225	204	208	192	192	214	214	197	197	130	130	233	241	119	119	201	205	337	337	285	317	238	243	243	246	167	169	213	216	284	312	176	224	124	124	153	153	116
7-JXHP	XM3700	I	174	183	255	255	237	237	174	180	225	225	204	212	192	200	214	214	197	197	130	130	215	219	119	119	181	205	337	369	301	317	238	248	243	243	169	169	213	216	272	316	212	212	124	154	153	157	116
7-JXHP	XM3703	I	174	183	259	259	237	237	180	180	223	225	200	212	192	200	214	214	171	197	130	130	219	233	119	119	189	189	337	369	317	317	243	248	246	246	169	169	213	216	272	324	208	212	154	154	153	173	116
7-JXHP	XM3704	I	183	186	243	255	237	237	180	180	225	225	200	204	198	198	214	214	171	197	130	130	195	195	119	123	181	189	337	369	285	297	238	243	246	246	169	171	213	216	312	316	196	208	124	124	153	173	116
7-JXHP	XM3706	I	174	183	255	255	237	237	180	180	225	225	208	208	200	200	214	214	171	197	130	130	219	219	119	119	181	193	337	369	305	317	243	248	243	246	169	169	213	213	320	336	200	204	158	158	145	173	116
7-JXHP	XM3707	I	174	183	255	255	237	237	174	180	223	225	204	204	200	200	214	214	171	197	130	130	187	203	119	119	181	193	337	381	317	317	233	243	246	246	169	169	213	213	272	312	200	204	138	154	145	161	116
7-JXHP	XM3708	I	174	183	255	255	237	237	171	180	225	225	204	208	192	198	214	214	197	197	130	130	199	203	119	123	181	193	337	337	297	317	243	248	246	246	169	169	213	216	280	292	188	204	158	158	149	149	116
7-JXHP	XM3709	I	174	183	255	255	237	237	180	180	225	225	200	208	192	198	214	214	197	197	130	130	191	203	119	123	185	197	337	337	297	301	238	243	246	246	169	169	213	216	280	280	212	216	134	158	149	149	116
7-JXHP	XM3711	I	174	174	255	255	237	237	180	180	225	225	200	212	194	200	214	214	171	197	130	130	191	219	119	119	165	185	337	337	293	329	238	243	243	246	169	169	213	216	280	280	208	216	126	154	?	?	116
7-JXHP	XM3712	I	183	183	255	255	237	237	180	180	225	225	200	200	194	194	214	214	171	197	130	130	199	221	119	119	181	205	337	369	317	317	238	238	243	243	169	169	213	216	292	292	200	204	134	162	153	173	116
7-JXHP	XM3715	I	174	183	255	255	237	237	180	180	225	225	200	212	192	200	214	214	171	197	130	130	191	219	119	119	181	189	337	337	293	301	243	248	243	246	169	169	213	216	288	288	204	208	130	154	145	169	116
7-JXHP	XM3716	I	174	174	255	255	237	237	180	180	225	225	204	204	198	200	214	214	197	197	130	130	203	221	119	123	181	193	337	337	285	301	238	243	243	246	167	169	216	216	288	288	196	200	126	154	149	149	116
7-JXHP	XM3732	I	183	183	255	255	237	237	180	180	223	223	200	204	198	200	214	214	171	197	130	130	203	219	119	123	181	193	337	369	285	297	243	243	246	246	167	171	213	216	280	292	208	212	126	126	153	173	116
7-JXHP	XM3782	I	174	174	255	255	237	237	174	180	225	225	176	212	192	200	214	214	171	197	?	?	215	219	119	119	177	205	337	337	289	317	243	243	243	243	169	169	213	216	280	300	196	208	124	154	149	153	116
7-JXHP	XM3786	I	183	183	255	255	237	237	180	180	223	227	204	220	194	198	214	214	171	197	?	?	191	211	119	119	189	189	337	337	285	297	238	248	243	243	167	169	213	216	272	272	196	196	128	154	149	153	116
7-JXHP	XM3787	I	174	174	255	255	237	237	174	180	227	227	176	204	194	200	214	214	171	197	?	?	215	215	119	119	177	193	337	337	285	297	243	243	243	243	169	169	213	213	280	280	184	216	124	128	133	153	116
7-JXHP	XM3788	I	166	174	245	255	228	237	174	180	225	225	200	216	198	200	214	214	171	197	?	?	211	241	119	119	193	205	337	373	297	317	243	243	243	246	169	173	213	216	304	304	192	212	142	154	145	173	116
7-JXHP	XM4204	I	183	183	255	255	237	237	174	180	223	225	204	208	194	200	214	214	171	197	130	130	191	207	119	119	189	197	337	337	317	333	238	238	246	246	169	169	213	216	272	320	200	222	124	252	141	149	116
7-JXHP	XM4207	I	174	183	255	255	237	237	174	180	223	225	200	204	194	200	214	214	197	197	130	130	187	203	119	119	189	205	337	381	301	309	243	248	243	246	169	169	216	216	280	308	200	234	124	260	137	141	116
7-JXHP	XM4208	I	183	183	255	255	237	237	174	174	223	225	200	204	192	198	214	214	197	197	130	130	199	211	119	119	189	193	337	373	297	321	243	248	243	246	167	169	213	213	284	308	200	222	128	264	137	141	116
7-JXHP	XM4210	I	183	183	255	255	237	237	174	174	223	225	200	224	192	198	214	214	197	197	130	130	203	215	119	119	193	201	337	381	309	309	243	248	246	246	167	169	213	216	296	320	196	238	150	162	137	141	116
7-JXHP	XM4211	I	174	183	255	259	237	237	174	180	223	225	204	208	194	200	214	214	197	197	130	130	219	223	123	123	185	189	337	337	297	309	238	238	243	243	169	169	213	213	308	316	184	208	158	260	141	145	116
7-JXHP	XM4212	I	183	183	255	255	237	237	174	174	225	225	208	208	192	198	214	214	171	197	130	130	191	215	119	123	189	193	337	369	297	317	243	248	246	246	169	173	213	216	292	308	196	212	124	154	145	153	116
8-YEC	XM3664	IV	174	186	249	255	?	?	?	?	225	229	196	208	190	200	214	216	197	197	130	134	177	203	119	147	161	193	365	369	297	317	?	?	243	246	171	171	213	213	268	284	204	212	136	136	137	145	116
8-YEC	XM3665	III	183	186	249	255	237	240	168	180	223	229	200	204	190	194	214	216	197	197	130	134	177	237	123	147	165	185	337	365	309	317	?	?	243	246	167	169	213	213	288	316	192	196	128	136	145	161	116
8-YEC	XM3666	IV	174	186	249	255	237	240	168	180	225	229	196	208	190	194	214	216	197	197	130	134	177	187	123	147	161	193	337	365	289	317	248	253	243	246	167	169	213	213	288	300	204	216	136	154	137	137	116
8-YEC	XM3667	IV	174	186	249	255	237	240	168	168	225	229	196	208	190	192	214	216	197	197	130	134	177	179	123	147	161	185	337	365	297	317	?	?	243	243	167	169	213	213	276	300	192	204	136	154	137	153	116
8-YEC	XM3670	IV	174	186	237	249	237	240	?	?	223	229	196	204	190	200	214	216	197	197	130	134	177	187	123	147	161	197	365	369	301	317	238	253	243	246	167	169	216	216	272	300	188	212	136	150	137	145	132
8-YEC	XM3672	IV	183	186	249	255	237	240	168	180	225	229	196	204	190	194	210	212	197	197	130	134	177	203	119	147	161	185	337	365	297	317	248	253	243	246	167	169	213	213	300	300	188	208	136	154	133	153	132
8-YEC	XM3673	IV	183	186	249	255	237	240	168	168	225	229	196	208	190	194	214	216	197	197	130	134	177	179	119	147	161	209	365	369	301	317	243	253	243	246	167	169	216	216	300	300	196	208	136	136	133	153	116
8-YEC	XM3674	IV	174	186	249	255	237	240	168	174	225	229	196	208	190	194	214	216	197	197	130	134	177	179	123	147	161	209	365	373	301	317	?	?	243	246	167	169	213	213	300	316	196	208	136	136	133	153	116
8-YEC	XM3675	IV	174	186	249	255	237	240	168	174	225	229	196	200	?	?	214	216	197	197	130	134	177	203	123	147	161	209	365	369	309	317	243	243	243	243	167	169	213	213	296	300	196	208	136	154	133	141	116
8-YEC	XM3681	IV	183	186	249	255	?	?	168	174	225	229	196	200	190	194	214	216	197	197	130	134	177	203	123	147	161	209	365	373	301	317	243	253	243	243	167	169	213	213	296	300	196	208	136	154	133	153	116
8-YEC	XM3683	IV	183	186	249	249	237	240	168	180	223	229	196	200	190	200	214	216	197	197	130	134	177	241	119	147	161	193	337	365	309	317	248	253	243	246	167	167	213	213	300	320	196	212	136	154	137	149	136
8-YEC	XM3684	IV	183	186	249	255	237	240	168	180	223	229	196	200	190	198	214	216	197	197	130	134	177	241	119	147	161	189	365	369	317	317	238	238	243	246	167	171	216	216	292	300	204	208	136	154	133	149	116
8-YEC	XM3685	IV	183	186	249	259	237	240	168	180	223	229	196	204	190	194	214	216	171	171	130	134	177	237	119	147	161	189	337	365	317	337	238	253	243	246	167	169	216	216	276	300	204	220	136	150	137	137	136
8-YEC	XM3686	IV	183	186	249	259	237	240	168	174	223	229	196	204	190	192	214	216	171	171	130	134	177	199	119	147	161	189	337	365	317	321	243	253	243	246	167	169	213	213	300	320	208	224	136	150	133	149	116
8-YEC	XM3689	IV	183	186	249	255	237	240	168	180	223	229	196	200	190	194	214	216	197	197	130	134	177	199	119	147	161	185	337	365	309	317	243	253	243	246	167	169	213	213	296	300	184	212	126	138	137	145	116
8-YEC	XM3691	IV	183	186	249	255	237	240	168	174	223	229	196	208	190	194	214	216	171	171	130	134	177	177	119	147	161	185	337	365	317	317	248	253	243	246	167	169	213	213	300	300	184	212	138	158	137	149	116
8-YEC	XM3751	IV	183	186	237	249	237	240	?	?	223	229	196	200	190	200	214	216	197	197	130	134	177	203	119	147	161	193	365	385	325	325	243	253	243	243	167	169	213	213	300	300	188	204	142	154	137	141	116
8-YEC	XM3752	IV	174	186	249	259	237	240	?	?	223	229	196	200	190	192	214	216	197	197	130	134	177	179	119	147	161	193	337	365	317	317	248	253	243	243	167	169	213	213	300	316	188	208	136	136	133	153	116
8-YEC	XM3755	IV	174	186	249	255	237	240	168	174	223	229	196	208	190	192	214	216	197	197	130	134	177	237	123	147	?	?	365	373	297	317	243	253	243	243	167	169	213	213	276	300	192	204	154	154	129	133	116
8-YEC	XM3759	IV	183	186	249	255	237	240	168	180	225	229	196	200	190	194	?	?	197	197	?	?	177	203	119	147	161	189	337	365	313	317	238	253	243	246	167	169	216	216	348	288	208	216	136	154	133	141	116
8-YEC	XM3761	IV	183	186	249	259	237	240	168	174	225	229	196	220	190	194	?	?	171	171	?	?	177	199	119	147	161	189	337	365	317	321	243	253	243	246	167	171	216	216	300	320	?	?	136	136	137	181	116
8-YEC	XM3763	IV	174	186	249	255	237	240	168	174	225	229	192	212	190	200	?	?	197	197	?	?	189	203	123	147	161	193	337	365	297	325	238	253	243	246	167	169	213	213	276	276	196	212	128	142	137	161	116
8-YEC	XM3764	IV	183	186	249	255	237	240	168	174	225	229	196	204	190	194	?	?	171	171	?	?	177	203	119	147	161	189	365	369	?	?	248	253	243	246	167	171	213	213	300	320	208	216	128	136	133	141	132
8-YEC	XM3767	IV	174	186	249	249	237	240	168	180	223	229	196	208	190	192	?	?	197	197	?	?	177	215	123	147	161	189	365	369	309	317	248	253	243	246	167	169	213	213	300	324	204	212	136	136	137	145	116
8-YEC	XM3769	IV	183	186	249	249	237	240	168	180	223	229	196	204	190	200	?	?	197	197	?	?	177	241	119	147	161	193	365	369	297	317	248	253	243	246	167	169	213	213	280	300	?	?	142	154	137	149	116
8-YEC	XM4115	IV	183	186	249	255	237	240	168	174	225	229	196	208	190	192	214	216	197	197	130	134	177	187	119	147	161	193	365	369	317	321	238	253	243	243	167	171	213	213	280	304	196	204	136	136	137	145	116
8-YEC	XM4121	IV	183	186	237	249	237	240	168	174	223	229	196	200	190	194	214	216	171	171	130	134	177	211	119	147	161	189	337	365	297	317	248	253	243	246	167	169	216	216	288	300	212	220	128	142	137	173	116
8-YEC	XM4124	IV	183	186	249	255	237	240	?	?	225	229	196	212	190	192	214	216	197	197	130	134	177	187	119	147	161	189	365	369	317	321	243	253	243	246	167	169	213	213	292	300	196	204	142	154	137	145	116
8-YEC	XM4125	IV	174	186	249	255	237	240	168	174	223	229	196	204	190	192	214	216	197	197	130	134	177	203	119	147	161	205	337	365	317	327	243	253	243	246	167	169	216	216	300	308	204	208	158	158	137	145	132
8-YEC	XM4157	IV	183	186	249	255	237	240	168	174	223	229	196	200	190	194	?	?	197	197	?	?	177	187	123	147	161	189	365	369	317	321	243	253	243	246	167	173	213	213	300	312	208	212	136	158	131	137	116
8-YEC	XM4163	IV	183	186	249	255	237	240	168	174	225	229	176	192	190	192	?	?	197	197	?	?	189	211	?	?	161	193	365	381	297	321	248	253	243	246	167	169	216	216	276	308	192	212	?	?	?	?	116
8-YEC	XM4168	IV	174	186	249	255	237	240	168	168	225	229	176	192	190	192	214	216	197	197	130	134	189	223	119	147	161	161	337	365	293	297	243	253	243	246	167	169	213	213	276	308	204	212	128	136	135	153	116
8-YEC	XM4171	IV	174	186	255	255	237	240	168	168	225	229	196	212	190	200	214	216	197	197	130	134	177	215	123	123	161	161	337	365	317	317	248	253	243	246	167	169	213	213	300	320	196	212	136	136	135	157	116
8-YEC	XM4172	IV	183	186	249	255	237	240	168	180	225	229	176	196	190	192	?	?	171	171	?	?	177	225	?	?	161	193	337	365	309	317	248	253	?	?	?	?	?	?	280	300	200	204	128	136	?	?	116
8-YEC	XM4177	IV	183	186	249	259	237	240	168	180	225	229	192	204	190	200	214	216	171	171	130	130	189	191	119	147	161	197	337	365	297	321	243	253	243	243	167	169	213	213	276	312	208	212	136	262	135	153	116
8-YEC	XM4181	IV	183	186	249	259	237	240	168	180	225	229	196	204	190	192	?	?	197	197	?	?	177	191	119	119	161	193	337	365	317	321	243	253	243	243	167	169	213	213	280	300	204	208	136	158	?	?	132
8-YEC	XM3671	I	174	183	255	255	237	237	174	180	223	223	200	208	192	200	214	214	197	197	130	130	207	237	119	123	185	189	337	369	317	325	248	248	246	246	169	171	213	213	316	320	208	216	128	158	141	145	116
8-YEC	XM3668	I	183	183	255	255	237	237	174	174	223	223	200	208	194	194	214	214	197	197	130	130	211	237	119	123	185	197	337	369	297	297	238	243	246	246	167	169	213	216	288	320	208	220	128	158	141	145	116
8-YEC	XM3669	I	183	183	255	255	237	237	180	180	223	225	200	204	198	200	214	214	197	197	130	130	179	199	119	123	189	197	337	369	297	325	238	243	246	246	169	171	213	216	288	320	188	212	128	128	145	145	116
8-YEC	XM3676	I	183	183	255	259	237	237	174	180	225	225	220	220	194	200	214	214	197	197	130	130	217	217	119	119	181	193	337	337	309	321	243	248	246	246	167	169	213	216	312	320	278	278	128	154	145	145	116
8-YEC	XM3677	I	183	183	255	255	237	237	174	174	223	223	200	204	192	200	214	214	197	197	130	130	207	207	123	123	189	197	369	369	285	325	238	238	243	246	167	169	213	213	296	296	196	196	124	158	145	153	116
8-YEC	XM3678	I	174	183	255	255	237	237	180	180	223	225	200	204	194	194	214	214	197	197	130	130	187	215	119	123	193	193	337	337	297	309	238	238	246	246	167	169	213	213	296	296	212	216	154	154	141	145	116
8-YEC	XM3679	I	183	183	255	259	228	237	180	180	223	225	200	216	194	200	214	214	197	197	130	130	215	237	119	123	189	189	337	337	317	317	?	?	246	246	169	171	216	216	272	312	216	220	154	154	145	153	116
8-YEC	XM3680	I	174	183	255	255	237	237	180	180	223	225	176	208	194	194	214	214	197	197	130	130	179	215	119	119	177	197	369	369	297	297	238	243	243	246	?	?	213	216	284	284	196	204	154	154	141	141	116
8-YEC	XM3682	I	174	183	259	259	237	237	180	180	223	225	200	208	194	200	214	214	197	197	130	130	215	237	119	119	189	205	369	369	317	321	238	238	246	246	169	169	213	216	272	272	184	220	154	154	149	165	116
8-YEC	XM3687	I	174	183	255	259	237	237	174	180	223	225	200	208	194	200	214	214	197	197	130	130	207	237	119	119	185	189	369	381	297	301	243	243	243	246	169	171	213	216	276	316	188	196	128	154	141	145	116
8-YEC	XM3688	I	174	183	255	255	237	237	174	180	223	225	208	208	194	194	214	214	171	197	130	130	179	211	123	123	189	209	369	373	317	325	?	?	246	246	169	171	213	213	296	296	196	208	130	130	141	141	116
8-YEC	XM3690	I	174	183	255	255	237	237	174	174	225	225	204	216	192	200	214	214	171	197	130	130	181	241	119	119	189	197	337	369	305	309	238	248	246	246	167	169	213	216	284	284	184	192	154	154	141	173	116
8-YEC	XM3692	I	174	183	255	255	237	237	174	180	223	225	204	208	192	200	214	214	171	197	130	130	205	217	119	119	193	193	337	369	297	325	238	248	243	246	167	169	213	213	288	288	192	204	154	154	145	149	116
8-YEC	XM3750	I	174	183	237	255	237	237	180	180	225	225	204	208	192	194	214	214	197	197	130	130	211	237	119	119	205	205	337	337	297	297	243	248	243	246	169	169	213	216	288	300	188	208	128	154	137	153	116
8-YEC	XM3753	I	174	183	255	255	237	237	180	180	223	225	200	208	192	194	214	214	171	197	130	130	177	215	123	123	185	185	337	369	297	313	243	243	246	246	167	167	213	213	312	312	188	212	142	158	149	161	116
8-YEC	XM3754	I	183	183	255	255	237	237	174	180	223	225	188	204	192	194	214	214	197	197	130	130	191	215	119	123	189	205	365	369	297	317	238	248	246	246	169	171	213	216	308	308	184	212	154	154	141	145	116
8-YEC	XM3756	I	183	183	255	255	237	237	174	180	225	225	208	216	194	194	?	?	171	197	?	?	?	?	119	119	189	205	337	337	313	337	243	248	243	246	171	171	213	216	276	292	208	220	128	150	137	181	116
8-YEC	XM3757	I	174	183	255	255	237	237	174	180	223	225	204	208	192	198	214	214	197	197	130	130	203	245	119	119	189	189	369	369	297	337	238	243	246	246	169	169	213	213	296	300	216	216	154	154	141	165	116
8-YEC	XM3758	I	174	183	255	255	237	237	180	180	223	223	200	208	192	192	?	?	197	197	?	?	211	237	119	119	189	189	369	369	309	337	243	243	246	246	167	169	213	213	288	320	196	204	140	154	133	149	116
8-YEC	XM3760	I	183	183	255	255	237	237	174	180	225	225	212	216	192	194	?	?	197	197	?	?	203	215	119	123	189	193	337	369	297	317	238	243	243	246	169	171	213	213	272	288	208	216	128	128	141	141	116
8-YEC	XM3762	I	174	183	255	259	237	237	180	180	223	225	208	208	194	200	214	214	197	197	130	130	203	211	119	123	185	189	337	381	297	325	243	248	?	?	?	?	?	?	276	320	192	208	128	154	141	145	120
8-YEC	XM3765	I	174	174	255	255	237	237	174	180	223	225	208	212	192	200	?	?	171	197	?	?	203	203	123	123	185	189	337	369	297	309	243	243	243	246	171	171	213	213	296	324	192	196	154	154	149	149	116
8-YEC	XM3766	I	183	183	255	255	237	237	180	180	223	225	204	208	192	194	?	?	171	197	?	?	203	203	119	123	189	197	337	337	321	321	238	248	246	246	171	171	213	213	288	312	208	212	136	154	149	149	116
8-YEC	XM3768	I	174	183	255	255	237	237	174	174	225	225	176	204	192	200	214	214	197	197	130	130	191	191	119	119	185	205	337	337	301	309	243	248	246	246	167	169	213	216	308	324	196	204	124	146	141	145	116
8-YEC	XM3770	I	174	174	255	255	237	237	180	180	223	225	204	208	200	200	?	?	171	197	?	?	191	225	119	123	193	193	337	369	301	309	243	248	246	246	171	171	213	213	312	320	188	196	154	154	141	149	116
8-YEC	XM3771	I	174	183	255	255	237	237	180	180	223	223	200	200	200	200	214	214	197	197	130	130	207	211	119	123	181	189	337	369	285	317	243	243	246	246	167	169	213	216	296	320	?	?	142	158	145	157	116
8-YEC	XM3772	I	174	183	255	255	?	?	180	180	223	225	176	220	192	200	214	214	197	197	130	130	199	237	119	119	189	189	337	369	313	317	243	248	246	246	167	167	213	213	280	312	196	278	154	154	145	149	116
8-YEC	XM3773	I	174	174	255	255	237	237	174	180	225	225	192	200	194	200	214	214	197	197	130	130	191	191	119	119	185	189	337	337	289	317	243	243	246	246	169	169	216	216	288	320	188	192	124	158	141	157	116
8-YEC	XM3774	I	183	183	255	255	237	237	174	180	225	225	176	176	192	200	214	214	197	197	130	130	191	199	119	147	189	193	381	381	301	313	243	243	243	246	167	169	213	213	284	292	184	212	128	154	129	133	116
8-YEC	XM3775	I	183	183	255	255	237	237	174	180	225	225	204	212	192	194	214	214	197	197	130	130	211	215	119	123	193	197	337	381	309	317	243	243	243	246	167	169	213	213	280	280	208	212	136	136	145	145	116
8-YEC	XM3776	I	174	183	?	?	237	237	174	174	223	223	204	208	192	192	214	214	197	197	130	130	199	211	119	119	189	197	337	381	285	321	238	248	246	246	169	169	213	213	312	320	?	?	136	136	133	141	116
8-YEC	XM3777	I	174	174	255	255	237	237	?	?	223	223	200	204	192	192	?	?	171	197	?	?	199	241	123	123	181	185	337	337	285	317	243	248	246	246	171	173	213	213	312	312	?	?	142	142	133	149	116
8-YEC	XM3778	I	183	183	255	255	237	237	?	?	223	223	200	204	192	194	?	?	171	197	?	?	195	199	119	123	185	209	337	369	301	317	?	?	246	246	169	169	?	?	284	316	192	200	136	136	141	141	116
8-YEC	XM4116	I	174	183	255	259	?	?	174	180	225	225	204	204	192	194	214	214	171	197	130	130	179	191	119	123	189	205	337	337	313	321	243	243	243	246	167	169	213	216	284	288	204	212	124	128	149	161	116
8-YEC	XM4117	I	174	174	255	255	237	237	180	180	223	225	200	204	192	200	214	214	171	197	130	130	215	215	123	123	189	206	337	337	301	305	238	243	243	246	167	173	213	216	272	284	200	212	124	142	149	161	116
8-YEC	XM4118	I	174	183	255	255	237	237	174	174	223	225	200	212	192	194	214	214	171	197	130	130	187	215	123	123	185	189	337	369	297	321	243	243	246	246	169	171	213	216	280	312	196	212	154	154	145	149	116
8-YEC	XM4119	I	183	183	255	259	237	237	174	180	223	225	208	212	192	194	214	214	197	197	130	130	177	191	119	119	189	193	337	337	297	309	248	248	243	246	169	169	213	216	292	300	212	216	142	162	141	149	116
8-YEC	XM4120	I	174	174	255	255	237	237	174	180	223	223	204	204	194	200	214	214	171	197	130	130	211	215	123	123	189	205	337	337	301	309	238	248	243	246	169	169	213	213	284	284	200	212	124	136	149	161	116
8-YEC	XM4122	I	174	183	255	255	237	237	174	180	225	225	204	208	192	194	214	214	171	197	130	130	211	215	119	119	189	189	337	337	301	309	243	243	243	246	169	169	213	213	284	316	208	212	124	128	145	149	116
8-YEC	XM4123	I	183	183	255	255	237	237	?	?	223	225	204	208	192	192	214	214	171	197	130	130	211	215	119	123	189	197	337	337	297	321	238	248	243	246	169	171	213	213	280	320	208	216	128	143	157	173	116
8-YEC	XM4126	I	174	174	255	259	237	237	174	174	225	225	204	204	194	194	214	214	197	197	130	130	191	215	119	123	189	189	337	369	297	309	243	243	246	246	167	169	213	213	284	316	192	212	128	154	157	161	116
8-YEC	XM4127	I	174	174	255	255	237	237	174	180	223	225	204	204	192	192	214	214	171	197	130	130	215	215	119	123	189	193	337	337	301	321	243	243	243	246	167	169	216	216	284	296	200	200	124	124	141	149	116
8-YEC	XM4128	I	174	174	255	255	237	237	174	180	223	225	208	208	192	192	214	214	171	197	130	130	187	215	119	119	197	205	337	337	297	309	238	243	243	246	167	171	216	216	280	284	212	216	128	128	145	173	116
8-YEC	XM4129	I	183	186	255	255	237	237	?	?	223	223	204	208	194	198	214	214	171	197	130	130	207	233	119	119	189	193	337	337	317	321	248	248	243	246	167	169	213	213	280	312	204	212	136	136	149	149	116
8-YEC	XM4130	I	174	183	255	255	237	237	174	174	223	223	208	212	192	194	214	214	171	197	130	130	215	215	119	123	189	189	337	357	321	321	238	248	243	246	169	171	213	213	272	280	216	216	124	128	141	141	116
8-YEC	XM4158	I	183	183	255	255	237	237	174	180	223	223	208	212	194	198	?	?	197	197	?	?	191	215	119	123	189	197	337	337	313	321	238	243	246	246	169	169	213	216	280	280	212	218	154	162	145	157	116
8-YEC	XM4159	I	174	174	255	255	237	237	174	174	225	225	204	204	194	198	?	?	171	197	?	?	199	203	?	?	189	201	337	369	289	321	238	248	243	246	169	171	213	213	288	312	212	218	158	158	145	149	116
8-YEC	XM4160	I	174	174	255	255	237	237	180	180	225	225	204	224	192	194	?	?	197	197	?	?	199	203	119	119	189	193	337	381	297	317	238	248	246	246	169	173	213	216	312	320	192	212	154	278	145	157	112
8-YEC	XM4161	I	174	183	255	259	237	237	180	180	223	225	204	208	192	194	214	214	171	197	130	130	237	241	119	119	197	205	337	337	317	317	238	238	243	246	167	169	213	216	308	328	200	212	154	158	141	161	104
8-YEC	XM4162	I	174	183	255	259	237	237	174	180	223	223	208	212	192	194	?	?	171	197	?	?	191	203	119	119	189	193	337	337	309	313	243	248	243	246	169	171	213	213	284	288	196	212	124	158	?	?	116
8-YEC	XM4164	I	174	174	255	255	237	237	174	180	225	225	212	212	192	192	214	214	171	197	130	130	203	207	119	119	193	197	337	381	309	321	243	248	243	246	167	169	213	213	280	308	196	234	128	128	145	153	116
8-YEC	XM4165	I	174	174	255	255	237	237	180	180	225	225	204	208	194	194	?	?	171	197	?	?	179	187	119	119	193	205	337	337	309	321	238	238	246	246	167	169	213	216	280	284	192	212	154	158	145	149	116
8-YEC	XM4166	I	174	174	255	255	237	237	174	174	225	225	200	212	194	200	214	214	197	197	130	130	207	215	119	119	189	189	337	337	309	317	248	248	243	246	169	169	216	216	280	320	192	208	128	158	145	157	116
8-YEC	XM4167	I	183	183	255	255	237	237	174	174	223	225	204	204	192	200	214	214	197	197	130	130	187	211	119	119	189	189	369	381	297	321	248	248	246	246	169	169	216	216	292	300	192	204	128	158	141	145	116
8-YEC	XM4169	I	174	174	255	259	237	237	180	180	225	225	176	212	192	192	214	214	197	197	130	130	191	207	119	119	197	197	337	381	309	317	243	243	243	246	167	169	213	213	280	280	200	234	128	128	141	145	116
8-YEC	XM4170	I	174	174	255	255	237	237	174	180	225	225	176	176	192	192	214	214	171	197	130	130	187	191	119	119	197	201	337	337	309	321	243	243	243	246	?	?	213	213	276	280	196	200	154	154	121	153	116
8-YEC	XM4173	I	174	174	255	255	237	237	174	180	223	225	176	200	192	192	214	214	171	197	130	130	191	207	119	123	193	197	337	337	301	309	238	243	243	243	167	169	213	213	308	312	196	200	128	262	145	157	132
8-YEC	XM4174	I	174	174	255	255	237	237	174	174	225	225	176	204	192	192	214	214	171	197	130	130	191	225	119	119	193	201	337	381	321	321	243	243	246	246	167	169	213	213	276	280	196	204	146	154	151	155	116
8-YEC	XM4175	I	174	183	255	255	237	237	174	174	225	225	176	208	192	192	214	214	197	197	130	130	207	211	119	119	189	193	337	381	309	321	248	248	246	246	167	169	213	216	300	308	192	204	128	262	145	153	116
8-YEC	XM4176	I	174	183	259	259	237	237	174	180	225	225	176	176	200	200	214	214	171	197	130	130	207	211	119	119	189	193	337	337	309	309	243	248	246	246	169	169	213	216	280	292	196	200	128	154	155	159	116
8-YEC	XM4178	I	174	183	255	255	237	237	174	174	223	225	208	212	192	192	?	?	171	197	?	?	211	215	119	123	201	205	337	357	297	309	238	238	246	246	167	167	213	213	284	292	212	218	154	154	145	173	116
8-YEC	XM4179	I	174	183	255	255	228	237	174	180	215	225	208	212	192	194	214	214	197	197	130	130	187	207	119	119	189	193	337	357	297	321	243	248	246	246	169	169	213	213	280	320	200	212	154	162	145	157	116
8-YEC	XM4180	I	174	183	255	255	237	237	180	180	221	223	200	204	194	200	214	214	197	197	130	130	199	203	119	123	189	197	337	369	317	317	243	243	243	243	169	171	213	216	304	308	208	212	236	240	137	145	116
8-YEC	XM4194	I	174	183	255	255	237	237	174	174	223	223	200	204	194	194	?	?	197	197	?	?	187	203	?	?	193	209	337	373	309	321	238	243	243	246	169	171	213	213	292	312	208	212	154	158	?	?	116
9-DYWS	XM3725	IV	183	186	249	255	237	237	168	174	225	229	196	204	190	194	214	216	197	197	130	134	177	179	123	147	161	189	365	373	297	317	238	253	243	243	167	169	213	213	276	300	188	204	138	154	137	153	116
9-DYWS	XM3717	I	183	186	243	255	237	237	174	174	225	225	204	212	192	198	214	214	171	197	130	130	179	215	119	119	185	193	337	369	297	297	238	238	243	246	169	169	213	216	284	292	208	212	142	158	149	153	116
9-DYWS	XM3718	I	183	186	243	255	237	237	180	180	225	225	212	220	192	192	214	214	197	197	130	130	187	217	119	123	193	197	337	337	313	321	238	248	246	246	169	173	213	216	292	292	196	212	124	124	145	149	116
9-DYWS	XM3719	I	174	174	255	255	237	237	180	180	225	225	200	204	194	194	214	214	197	197	130	130	199	199	119	119	189	193	337	337	321	321	238	243	246	246	169	169	213	216	276	320	200	212	124	136	133	161	116
9-DYWS	XM3720	I	183	186	243	255	237	237	180	180	223	225	200	216	192	198	214	214	171	197	130	130	221	233	119	123	193	193	337	337	297	329	248	248	243	246	169	169	213	216	288	292	204	278	124	124	141	145	116
9-DYWS	XM3721	I	174	174	255	259	237	237	174	180	223	225	200	204	194	194	214	214	171	197	130	130	177	215	119	123	189	189	337	337	305	309	248	248	246	246	169	169	213	216	284	328	192	204	142	142	149	157	116
9-DYWS	XM3722	I	174	183	255	255	237	237	174	180	223	225	200	200	192	192	214	214	197	197	130	130	203	215	119	119	185	189	337	353	309	317	243	248	243	246	169	169	216	216	316	328	200	216	124	124	149	153	116
9-DYWS	XM3723	I	174	183	255	255	237	237	174	174	225	225	208	208	192	192	214	214	197	197	130	130	179	187	119	123	193	205	357	369	297	321	238	243	243	246	167	169	213	213	280	292	196	212	158	158	145	157	116
9-DYWS	XM3724	I	183	183	255	255	237	237	174	174	223	225	204	208	192	192	214	214	197	197	130	130	187	203	119	123	193	201	337	357	309	321	238	238	243	246	169	171	213	213	304	308	196	212	158	158	145	145	116
9-DYWS	XM3726	I	183	183	255	255	237	237	180	180	223	225	200	204	192	192	214	214	171	197	130	130	207	207	119	123	181	201	337	369	297	309	238	238	243	246	169	171	213	216	312	316	184	208	154	158	153	157	116
9-DYWS	XM3727	I	174	183	255	255	237	237	180	180	223	225	208	224	194	200	214	214	171	197	130	130	215	219	119	119	189	193	337	381	297	317	243	243	243	246	169	169	213	213	284	320	212	212	158	158	145	149	116
9-DYWS	XM3728	I	174	174	255	255	237	237	174	180	223	225	212	212	192	192	214	214	197	197	130	130	215	215	123	123	189	193	357	357	297	309	243	248	243	246	167	169	213	213	284	292	212	216	158	166	145	145	116
9-DYWS	XM3729	I	174	183	255	255	237	237	174	174	223	225	200	208	192	194	214	214	197	197	130	130	179	211	119	119	189	201	337	337	301	321	?	?	243	246	169	169	213	216	320	324	184	200	124	154	145	149	116
9-DYWS	XM3730	I	183	183	255	255	237	237	180	180	223	225	196	204	198	200	214	214	171	197	130	130	203	203	119	119	189	197	337	369	289	321	238	243	246	246	167	173	216	216	312	320	212	216	124	124	149	161	116
9-DYWS	XM3731	I	174	183	255	255	237	237	180	180	225	225	204	220	192	194	214	214	171	197	130	130	179	211	119	123	189	193	337	337	301	313	243	243	246	246	167	167	213	213	280	284	204	208	154	154	149	153	116
9-DYWS	XM3736	I	174	174	255	259	237	237	180	180	223	223	200	204	192	200	214	214	197	197	?	?	203	203	119	123	193	193	337	337	321	321	243	243	243	243	169	169	216	216	280	280	188	212	158	158	137	145	116
9-DYWS	XM3737	I	174	174	255	259	?	?	174	180	225	225	200	208	192	194	214	214	197	197	?	?	179	203	119	123	189	193	337	369	305	321	248	248	246	246	167	169	213	213	320	328	204	216	?	?	149	161	116
9-DYWS	XM3738	I	174	183	255	259	237	237	174	174	227	227	204	208	192	194	214	214	171	197	?	?	203	215	119	119	189	193	337	337	309	317	243	243	246	246	167	169	216	216	284	328	212	216	?	?	149	149	116
9-DYWS	XM3739	I	174	174	255	259	237	237	180	195	225	225	200	204	192	192	214	214	171	197	?	?	203	215	119	123	189	193	337	369	305	321	248	248	246	246	167	169	213	216	320	328	192	204	?	?	149	157	112
9-DYWS	XM3740	I	174	174	255	255	237	237	174	174	223	225	192	200	194	200	214	214	171	197	?	?	187	203	119	123	189	205	337	353	297	317	248	248	246	246	169	169	213	216	292	312	196	216	?	?	149	149	116
9-DYWS	XM3741	I	174	174	255	259	237	237	174	180	223	225	208	224	192	192	214	214	171	197	?	?	179	179	119	123	189	189	337	337	297	321	248	248	246	246	169	169	213	216	312	320	212	216	128	128	149	157	112
10-DYXL	XM3515	IV	174	186	249	249	237	240	168	180	225	229	204	212	190	194	214	216	197	197	130	134	177	233	119	119	169	189	337	365	305	309	243	253	243	243	167	169	216	216	280	288	200	216	142	142	141	141	112
10-DYXL	XM3511	I	174	183	255	255	237	237	180	180	225	225	200	204	192	200	214	214	171	197	130	130	187	237	119	119	185	185	337	337	305	305	243	243	243	246	169	169	216	216	288	312	208	290	124	142	133	157	116
10-DYXL	XM3512	I	174	174	259	259	237	237	174	180	225	225	204	212	194	194	214	214	171	197	130	130	191	233	119	119	189	193	337	337	305	313	243	243	246	246	169	169	216	216	288	296	204	212	146	146	129	141	116
10-DYXL	XM3517	I	174	174	255	259	237	237	180	180	225	225	200	212	192	192	214	214	197	197	130	130	191	229	119	119	189	201	337	337	313	313	243	243	246	246	169	169	216	216	288	288	208	290	124	154	145	145	116
10-DYXL	XM3525	I	174	174	259	259	237	237	174	174	223	225	200	208	192	194	214	214	197	197	130	130	269	281	119	119	193	221	337	337	301	325	248	248	246	246	169	169	216	216	308	308	204	204	154	158	141	161	112
10-DYXL	XM3527	I	174	183	259	259	237	237	174	180	225	225	200	204	194	200	214	214	171	197	130	130	191	237	119	119	185	189	337	337	289	305	243	243	246	246	169	169	216	216	284	288	200	290	124	124	133	133	116
10-DYXL	XM3528	I	174	183	259	259	237	237	174	180	225	225	208	212	194	194	214	214	197	197	130	130	229	233	119	119	185	189	337	337	313	317	238	243	246	246	169	169	216	216	288	312	192	204	?	?	141	145	116
10-DYXL	XM3529	I	174	174	259	259	237	237	180	180	225	225	204	212	192	194	214	214	197	197	130	130	229	229	119	119	193	193	337	337	305	313	238	243	246	246	169	169	216	216	288	312	204	208	124	142	141	157	116
11-DYHM	XM4061	IV	183	186	249	259	237	240	168	168	225	229	204	208	190	194	214	216	197	197	130	134	177	199	119	147	161	185	337	365	309	317	248	253	243	246	167	169	216	216	288	292	208	328	142	142	145	145	112
11-DYHM	XM4065	IV	183	186	?	?	?	?	?	?	225	229	204	208	190	194	214	216	197	197	130	134	177	199	119	147	165	181	365	369	?	?	243	254	243	246	167	169	216	216	276	288	208	328	136	158	145	145	112
11-DYHM	XM4066	IV	174	186	249	259	237	240	168	180	225	229	204	208	190	192	214	216	197	197	130	134	177	203	119	123	165	197	337	365	305	309	243	243	243	246	167	169	216	216	?	?	192	196	154	154	145	145	116
11-DYHM	XM4067	IV	183	186	249	259	237	240	168	180	225	229	204	220	190	200	214	216	197	197	130	134	177	177	119	123	169	193	337	365	309	317	248	258	243	246	167	169	213	213	288	300	204	208	142	150	141	145	116
11-DYHM	XM4096	IV	174	186	249	259	237	240	168	180	225	225	204	208	190	200	214	216	197	197	130	134	177	241	119	147	165	197	337	365	305	309	243	258	243	246	167	169	216	216	268	288	204	344	150	150	145	145	116
11-DYHM	XM4057	I	183	183	255	255	237	237	174	180	225	225	204	204	200	200	214	214	197	197	130	130	187	203	119	119	189	189	337	337	289	297	248	248	246	246	169	169	216	216	276	280	294	298	136	166	141	141	116
11-DYHM	XM4058	I	183	183	259	259	237	237	174	180	223	225	204	204	194	200	214	214	171	197	130	130	187	203	119	119	197	197	337	337	301	321	243	248	246	246	169	169	216	216	296	304	204	290	146	150	133	157	112
11-DYHM	XM4059	I	183	183	255	259	237	237	180	180	225	225	196	208	200	200	214	214	171	197	130	130	211	245	119	119	197	201	337	337	297	317	238	243	243	246	169	169	213	216	304	316	290	294	146	146	141	157	112
11-DYHM	XM4060	I	174	174	255	259	237	237	174	174	225	225	200	212	192	200	214	214	171	197	130	130	191	199	119	123	189	201	337	337	293	305	243	243	246	246	169	169	213	216	280	284	184	314	146	154	141	141	116
11-DYHM	XM4062	I	174	183	255	259	237	237	174	174	223	225	204	228	194	194	214	214	171	197	130	130	215	219	119	119	193	205	337	337	313	317	243	243	243	243	169	169	216	216	288	308	176	212	146	154	141	145	116
11-DYHM	XM4068	I	174	183	255	255	237	237	174	180	225	225	200	204	192	192	214	214	171	197	130	130	199	211	119	119	197	201	337	337	289	293	238	248	246	246	169	169	216	216	288	300	212	216	150	154	145	169	116
12-DYXY	XM4071	I	183	183	255	255	237	237	174	180	225	225	204	212	192	194	214	214	197	197	130	130	187	199	119	119	197	205	337	369	285	293	243	248	246	246	169	169	213	213	284	284	216	294	142	154	129	141	112
12-DYXY	XM4072	I	174	183	255	255	237	237	174	180	225	225	196	212	192	194	214	214	197	197	130	130	191	199	119	119	181	185	337	337	297	321	238	243	246	246	169	169	216	216	272	276	212	340	124	142	141	141	116
12-DYXY	XM4073	I	174	183	237	243	237	237	180	180	225	225	204	220	198	200	214	214	171	197	130	130	211	237	119	119	185	197	337	337	285	321	248	248	246	246	169	169	213	216	280	308	192	318	142	150	145	169	112
12-DYXY	XM4074	I	174	183	255	255	237	237	174	180	225	225	204	212	194	200	214	214	171	197	130	130	187	211	119	123	201	201	337	337	297	309	243	248	243	243	169	169	213	216	284	304	192	344	154	154	145	153	112
12-DYXY	XM4075	I	183	183	255	255	237	237	174	180	225	225	204	216	192	194	214	214	197	197	130	130	187	211	119	119	201	201	337	337	309	317	243	248	243	243	169	169	213	216	300	304	192	344	154	154	145	153	112
12-DYXY	XM4076	I	174	183	255	255	237	237	180	180	225	225	204	204	192	200	214	214	171	197	130	130	199	199	119	123	189	201	?	?	317	321	243	243	243	246	169	169	213	213	276	292	192	340	146	154	141	169	116
12-DYXY	XM4077	I	183	183	255	255	237	237	180	180	225	225	196	204	194	200	214	214	171	197	130	130	199	245	119	119	193	197	337	337	309	309	243	243	243	243	169	169	213	216	304	304	204	298	142	154	141	145	116
12-DYXY	XM4078	I	174	183	255	255	237	237	180	180	225	225	200	216	194	200	214	214	?	?	130	130	179	191	119	123	185	193	?	?	289	309	?	?	246	246	169	169	216	216	?	?	200	204	142	142	129	137	116
12-DYXY	XM4079	I	174	174	255	255	237	237	180	180	225	225	204	212	192	200	214	214	197	197	130	130	191	199	119	123	185	193	337	337	289	317	238	248	246	246	169	169	216	216	272	292	200	204	142	146	137	145	116
12-DYXY	XM4080	I	174	183	255	255	237	237	180	180	225	225	212	216	192	200	214	214	197	197	130	130	191	211	123	123	189	209	337	337	317	321	238	243	246	246	169	169	213	213	292	312	192	192	154	158	137	153	116
12-DYXY	XM4081	I	183	183	255	255	237	237	180	180	225	225	200	208	200	200	214	214	171	197	130	130	191	241	123	123	193	205	337	337	289	321	238	238	246	246	169	169	216	216	280	312	192	204	142	146	145	169	116
12-DYXY	XM4082	I	174	174	255	255	237	237	180	180	225	225	200	200	194	200	214	214	171	197	130	130	191	229	119	119	197	201	337	337	317	321	238	248	243	246	169	169	213	213	292	312	204	294	146	146	137	145	112
12-DYXY	XM4085	I	174	174	255	259	237	237	180	180	225	225	192	212	194	194	214	214	197	197	?	?	199	199	119	119	205	205	337	337	289	325	243	248	246	246	167	169	213	216	276	276	204	216	150	154	137	141	116
12-DYXY	XM4086	I	174	174	255	259	228	237	171	180	217	225	200	212	192	200	214	214	197	197	130	130	191	203	119	119	197	205	333	337	321	321	243	243	246	246	169	169	213	213	268	280	200	318	146	158	141	145	116
12-DYXY	XM4088	I	183	183	255	259	237	237	180	180	225	225	212	228	194	200	214	214	171	197	130	130	199	199	119	123	189	205	337	337	317	321	243	248	243	246	167	169	213	213	304	304	184	204	146	154	145	169	116
12-DYXY	XM4089	I	174	174	255	261	237	237	174	180	225	225	204	204	192	194	214	214	197	197	130	130	191	203	119	123	197	197	337	337	305	321	243	248	243	246	169	169	213	216	268	268	184	184	146	158	141	145	116
12-DYXY	XM4090	I	174	183	259	259	237	237	180	180	223	225	180	228	194	200	214	214	171	197	130	130	199	203	119	119	189	189	337	337	305	321	238	243	246	246	167	173	216	216	268	276	184	318	146	146	141	169	116
12-DYXY	XM4091	I	174	183	255	259	237	237	180	180	225	225	212	216	194	194	214	214	197	197	130	130	179	203	119	119	189	197	337	337	285	305	238	243	246	246	167	167	213	213	276	296	212	318	142	146	137	145	116
12-DYXY	XM4092	I	174	174	255	259	237	237	174	174	225	225	200	200	198	200	214	214	197	197	130	130	191	191	119	123	189	193	337	337	305	321	243	243	243	246	169	169	216	216	276	280	204	204	138	142	141	145	116
12-DYXY	XM4093	I	183	183	255	255	237	237	?	?	225	225	212	216	194	200	214	214	171	197	130	130	191	195	119	119	185	189	337	337	281	289	243	243	246	246	169	169	213	216	248	316	294	318	142	146	145	169	116
12-DYXY	XM4094	I	183	183	255	255	237	237	174	180	223	225	212	212	192	192	214	214	171	197	130	130	187	207	119	119	181	185	337	337	285	285	?	?	246	246	169	169	213	216	288	288	310	318	150	154	133	181	116
12-DYXY	XM4095	I	183	183	255	255	237	237	174	180	225	225	216	228	192	192	214	214	171	197	130	130	199	211	119	123	185	205	337	337	289	305	243	243	246	246	169	169	213	216	248	248	204	298	146	158	129	169	116
13-DYXC	XM4107	I	174	183	255	255	237	237	174	174	225	225	204	208	194	194	214	214	197	197	130	130	215	245	119	119	185	189	337	337	285	289	243	248	246	246	169	171	216	216	292	316	200	298	146	162	141	145	112
13-DYXC	XM4108	I	183	183	255	259	237	237	180	180	225	225	204	204	192	200	214	214	171	197	130	130	215	249	119	119	189	197	337	337	289	321	248	248	246	246	169	169	216	216	300	316	294	334	142	142	141	145	116
13-DYXC	XM4109	I	174	183	259	259	237	237	174	174	225	225	204	216	194	200	214	214	197	197	130	130	203	215	119	123	189	201	337	337	297	317	248	248	246	246	169	169	213	216	272	316	200	294	138	158	129	141	116
13-DYXC	XM4110	I	174	183	255	255	237	237	180	180	225	225	208	212	192	194	214	214	197	197	130	130	203	215	119	123	189	189	337	337	293	297	248	248	246	246	169	169	216	216	276	276	294	294	154	162	141	141	112
13-DYXC	XM4111	I	174	183	255	259	228	237	171	180	217	225	208	212	192	194	214	214	197	197	130	130	215	245	119	119	195	189	337	337	289	293	248	248	243	246	169	169	216	216	272	276	200	318	142	146	141	141	112
13-DYXC	XM4112	I	174	183	255	259	237	237	180	180	225	225	204	212	194	200	214	214	171	197	?	?	187	195	119	119	189	189	337	337	285	317	238	248	246	246	171	171	216	216	280	316	200	336	142	166	141	145	116
13-DYXC	XM4113	I	174	183	255	255	237	237	174	180	225	225	204	208	192	200	214	214	171	197	130	130	211	245	119	123	189	197	337	337	285	313	243	248	246	246	169	169	216	216	292	304	212	294	142	142	145	161	116
13-DYXC	XM4114	I	174	183	255	255	237	237	174	180	225	225	204	208	192	200	214	214	171	197	130	130	187	249	119	119	193	201	337	337	285	317	248	248	246	246	169	169	216	216	300	316	294	298	142	154	141	145	112
14-GTS	XM3007	IV	174	186	249	255	237	240	168	180	225	229	204	216	190	194	214	216	197	197	130	134	177	245	123	147	169	185	337	365	309	309	243	258	243	243	167	169	216	216	288	288	192	204	138	146	137	145	120
14-GTS	XM3008	IV	183	186	249	255	237	240	168	174	225	229	204	208	190	198	214	216	197	197	130	134	177	191	119	147	169	185	337	365	309	321	238	238	243	246	167	171	216	216	288	296	204	204	138	138	141	145	116
14-GTS	XM3382	IV	183	186	249	255	237	240	168	180	225	229	200	204	190	200	214	216	197	197	130	134	177	233	123	147	165	209	337	365	289	309	243	258	243	246	167	169	213	213	288	300	200	208	138	158	141	145	116
14-GTS	XM3383	IV	183	186	249	255	237	240	168	180	225	229	200	204	190	200	214	216	171	171	130	134	177	233	123	147	165	205	337	365	289	309	243	258	243	246	167	169	213	213	288	288	200	208	138	142	141	157	116
14-GTS	XM3384	IV	174	186	249	255	225	225	198	216	?	?	?	?	190	194	214	216	197	197	130	134	177	241	123	147	165	205	337	365	369	381	243	258	243	246	167	169	216	216	288	300	200	208	138	142	141	145	116
14-GTS	XM3385	IV	174	186	249	255	237	240	168	180	225	229	200	204	190	194	214	216	171	171	130	134	177	233	123	147	169	205	337	365	289	309	243	258	243	246	167	169	216	216	288	288	200	204	138	158	145	157	116
14-GTS	XM3629	IV	174	186	249	255	237	240	168	180	225	229	200	204	190	194	214	216	197	197	130	134	177	233	119	147	169	185	337	365	285	309	243	258	243	243	167	169	216	216	276	288	200	204	138	146	137	145	116
14-GTS	XM3630	IV	174	186	249	255	237	240	168	180	225	229	200	204	190	194	214	216	171	171	130	134	177	233	119	147	169	205	337	365	309	309	243	243	243	246	167	169	216	216	288	288	200	204	138	142	145	157	116
14-GTS	XM3631	IV	174	186	249	255	237	240	168	180	225	229	204	204	190	194	214	216	197	197	130	134	173	233	119	147	167	183	337	365	285	309	243	243	243	243	167	169	216	216	276	288	200	204	136	146	133	135	128
14-GTS	XM3632	IV	183	186	249	255	237	240	168	174	225	229	204	208	190	192	214	216	197	197	130	134	177	191	123	147	169	185	337	365	297	309	238	258	243	246	167	171	216	216	288	296	204	204	138	138	141	145	116
14-GTS	XM3633	IV	183	186	249	255	237	240	168	174	225	229	204	208	190	192	214	216	197	197	130	134	177	191	123	147	169	185	337	365	297	309	238	258	243	246	167	171	216	216	288	296	204	204	138	138	141	145	116
14-GTS	XM3634	IV	183	186	249	249	237	240	168	174	225	229	204	208	190	192	214	216	197	197	130	134	177	199	119	147	169	189	337	365	297	309	238	258	243	246	167	171	216	216	288	296	204	204	138	138	141	145	116
14-GTS	XM3635	IV	183	186	249	249	237	240	168	174	225	229	204	208	190	192	214	216	197	197	130	134	177	199	119	147	169	189	337	365	297	309	238	258	243	246	167	171	216	216	288	296	204	204	138	138	141	145	116
14-GTS	XM3636	IV	183	186	249	249	237	240	168	174	225	229	204	208	190	198	214	216	197	197	130	134	177	191	119	147	169	189	337	365	297	309	238	258	243	246	167	169	216	216	276	288	204	204	138	142	141	145	116
14-GTS	XM3637	IV	183	186	249	249	237	240	168	174	225	229	204	208	190	192	214	216	197	197	130	134	177	199	119	147	169	189	337	365	297	309	238	258	243	246	167	171	216	216	288	296	204	204	138	138	141	145	116
14-GTS	XM3638	IV	183	186	249	255	237	240	168	174	225	229	204	208	190	192	214	216	197	197	130	134	177	191	123	147	169	185	337	365	297	309	238	258	243	246	167	171	216	216	288	296	204	204	138	138	141	145	116
14-GTS	XM3639	IV	183	186	249	255	237	240	168	180	223	225	204	204	190	200	214	216	171	171	130	134	177	199	123	147	169	205	337	365	309	309	243	258	243	246	167	169	213	213	288	288	200	204	138	142	145	157	116
14-GTS	XM3640	IV	183	186	249	255	237	240	168	180	225	229	200	204	190	200	214	216	171	171	130	134	177	233	123	147	169	205	337	365	309	309	243	258	243	246	167	169	213	213	288	288	200	204	138	142	145	157	116
14-GTS	XM3641	IV	183	186	249	255	237	240	168	180	225	229	200	204	190	200	?	?	197	197	130	134	177	233	123	147	169	205	337	365	309	309	243	258	243	246	167	169	213	213	288	300	200	204	138	142	145	145	116
14-GTS	XM3642	IV	183	186	249	255	237	240	168	180	225	229	204	204	190	200	214	216	197	197	130	134	177	199	123	147	169	205	337	365	285	309	243	258	243	246	167	169	213	213	276	288	200	204	138	142	137	145	116
14-GTS	XM3649	IV	183	186	249	255	237	240	168	180	225	229	204	204	190	200	214	216	197	197	130	134	177	199	123	147	169	205	337	365	309	309	243	258	243	246	167	169	213	213	288	288	200	204	138	142	137	145	116
14-GTS	XM3650	IV	174	186	249	255	237	240	168	180	225	229	200	204	190	194	214	216	197	197	130	134	177	233	123	147	169	205	337	365	285	309	243	258	243	246	167	169	216	216	276	288	200	204	138	142	137	145	116
14-GTS	XM3662	IV	174	186	249	255	237	240	168	180	225	229	204	204	190	194	214	216	171	171	130	134	177	199	119	147	169	185	337	365	285	309	243	258	243	243	167	169	?	?	276	288	200	204	138	146	145	157	116
14-GTS	XM3701	IV	183	186	249	249	237	240	168	174	225	229	204	208	190	192	214	216	197	197	130	134	177	199	119	147	169	189	337	365	297	309	238	258	243	246	167	171	216	216	288	296	204	204	138	138	141	145	116
14-GTS	XM3702	IV	183	186	249	255	237	240	168	180	225	229	204	204	190	200	214	216	171	171	130	134	177	199	123	147	169	205	337	365	309	309	243	258	243	246	167	169	213	213	288	288	200	204	138	142	145	157	116
14-GTS	XM3733	IV	183	186	249	249	237	240	168	174	225	229	204	208	190	192	214	216	197	197	130	134	177	199	119	147	169	189	337	365	297	309	238	258	243	246	167	171	216	216	288	296	204	294	138	138	141	145	116
14-GTS	XM3734	I	174	186	249	255	237	240	168	180	225	229	200	204	190	194	214	216	197	197	130	134	177	233	123	147	169	185	337	365	285	309	243	258	?	?	167	167	216	216	276	288	200	204	138	146	145	145	116
15-QLDT	XM4037	I	174	183	?	?	237	237	180	180	225	225	208	212	192	194	214	214	197	197	130	130	211	211	119	123	193	193	337	337	305	313	243	243	246	246	169	171	216	216	284	316	192	306	142	166	153	153	116
15-QLDT	XM4039	I	174	183	259	259	237	237	180	180	223	225	204	220	194	200	214	214	171	197	130	130	187	187	119	123	197	213	337	377	313	321	243	243	246	246	171	171	213	213	282	288	196	306	142	146	137	141	116
15-QLDT	XM4040	I	174	183	245	259	237	237	174	180	223	225	204	212	200	200	214	214	197	197	130	130	187	249	119	123	193	193	337	337	309	313	243	248	246	246	171	171	213	213	272	284	196	306	142	170	141	145	112
15-QLDT	XM4041	I	174	183	245	259	237	237	180	180	225	225	208	212	192	194	214	214	171	197	130	130	199	245	119	119	181	197	337	337	285	313	243	243	246	246	169	171	216	216	280	292	204	306	124	142	133	141	116
15-QLDT	XM4042	I	174	174	245	245	237	237	180	180	225	225	196	204	200	200	214	214	197	197	130	130	187	237	119	123	193	197	337	337	305	313	243	248	246	246	167	169	213	216	280	296	196	196	142	146	149	153	112
15-QLDT	XM4043	I	174	183	247	259	237	237	180	180	223	223	188	188	192	200	214	214	171	197	130	130	187	241	119	123	197	201	337	337	305	325	243	243	246	246	169	171	213	213	272	292	172	204	136	142	141	153	116
15-QLDT	XM4044	I	183	183	259	259	237	237	180	180	225	225	212	212	192	200	214	214	171	197	130	130	187	187	119	119	193	193	337	377	305	313	238	243	246	246	167	169	213	216	272	280	302	306	124	146	137	141	116
15-QLDT	XM4045	I	174	183	245	255	237	237	180	180	225	225	212	212	200	200	214	214	197	197	130	130	183	187	119	123	193	213	337	337	289	309	243	248	246	246	167	169	213	216	280	280	192	306	124	142	141	141	116
15-QLDT	XM4046	I	174	183	259	259	237	237	180	180	225	225	212	216	192	192	214	214	171	197	130	130	187	241	119	119	193	213	337	337	309	321	243	243	246	246	169	171	213	216	272	284	172	306	142	150	141	141	116
15-QLDT	XM4047	I	174	174	259	259	237	237	180	180	225	225	208	212	192	200	214	214	197	197	130	130	187	219	119	123	189	201	337	369	313	313	238	243	246	246	169	171	213	216	280	280	306	306	146	146	141	149	116
15-QLDT	XM4048	I	174	174	245	259	237	237	180	180	225	225	204	212	194	200	214	214	171	197	130	130	187	187	119	119	197	201	337	337	309	313	238	248	246	246	171	171	213	213	280	280	172	192	124	142	141	141	116
15-QLDT	XM4049	I	174	183	245	259	237	237	180	180	225	225	212	212	192	200	214	214	171	197	130	130	187	187	119	123	193	213	337	337	309	313	238	248	246	246	169	171	213	213	280	280	306	306	124	142	141	141	116
15-QLDT	XM4050	I	174	183	245	245	237	237	180	180	225	225	212	212	200	200	214	214	197	197	130	130	187	187	119	123	189	197	337	369	313	313	238	248	246	246	167	169	213	216	276	284	306	306	142	146	137	141	116
15-QLDT	XM4051	I	174	174	245	255	237	237	174	180	225	225	212	216	194	200	214	214	171	197	130	130	187	241	119	123	193	213	337	337	309	313	238	248	246	246	169	169	213	213	280	280	306	306	124	142	141	153	116
15-QLDT	XM4052	I	174	183	259	259	237	237	180	180	225	225	204	212	200	200	214	214	171	197	130	130	187	191	119	119	193	193	337	337	305	317	243	248	246	246	167	169	213	216	272	272	184	212	142	146	117	141	116
15-QLDT	XM4053	I	174	174	259	259	237	237	180	180	225	225	204	208	192	200	214	214	171	197	130	130	199	245	119	119	193	193	?	?	305	313	238	238	246	246	167	169	213	216	276	280	302	302	124	146	141	141	112
16-QLSK	XM3643	II	174	186	249	259	237	240	168	180	225	229	200	212	190	200	214	216	197	197	130	134	181	245	119	147	165	185	337	369	305	309	248	253	243	246	167	167	216	216	260	276	196	204	146	162	?	?	116
16-QLSK	XM3644	II	183	186	249	255	237	240	168	180	225	229	200	208	190	200	214	216	197	197	130	134	181	245	119	147	165	197	337	369	305	309	253	273	243	246	167	169	216	216	260	276	204	288	146	158	135	141	120
16-QLSK	XM3964	IV	186	186	249	255	237	240	168	168	225	229	196	212	190	200	214	216	171	171	130	134	177	241	119	123	173	181	337	365	309	317	243	253	243	246	167	169	216	216	292	292	200	208	124	146	137	141	112
16-QLSK	XM3948	I	174	183	255	259	237	237	180	180	225	225	204	208	192	200	214	214	171	197	130	130	177	191	119	119	189	193	337	369	317	333	243	248	246	246	167	169	213	216	280	288	228	290	166	166	141	145	116
16-QLSK	XM3949	I	174	183	255	255	237	237	180	180	225	225	204	212	200	200	214	214	171	197	130	130	223	233	119	119	189	193	337	369	305	317	243	243	246	246	169	171	216	216	288	304	200	236	124	142	133	145	112
16-QLSK	XM3958	I	174	174	245	245	237	237	174	180	225	225	212	212	200	200	214	214	171	197	130	130	245	249	119	123	193	213	337	369	285	321	248	248	246	246	169	171	216	216	288	288	172	208	142	166	137	161	112
16-QLSK	XM3961	I	174	183	245	245	237	237	180	180	225	225	204	204	194	200	214	214	171	197	130	130	241	241	119	123	193	193	337	381	321	321	248	248	246	246	167	169	213	213	280	292	172	172	142	142	141	161	108
16-QLSK	XM3963	I	174	183	237	237	237	237	174	180	225	225	212	212	200	200	214	214	197	197	130	130	233	241	119	123	189	193	337	337	305	333	243	243	246	246	169	171	216	216	268	268	204	204	124	170	129	141	112
17-QLNB	XM3999	I	174	183	245	245	237	237	174	180	225	225	204	212	194	200	214	214	171	197	130	130	173	203	119	123	193	193	337	337	297	313	243	248	246	246	167	169	216	216	276	276	204	232	154	154	137	141	112
17-QLNB	XM4016	I	183	183	255	255	237	237	180	180	225	225	200	212	192	192	214	214	171	197	130	130	237	253	119	119	181	193	337	337	305	305	243	243	246	246	167	169	213	216	280	296	220	298	154	154	129	133	112
17-QLNB	XM4017	I	183	183	255	255	237	237	180	180	225	225	212	212	192	200	214	214	197	197	130	130	187	245	119	123	189	205	337	373	305	305	243	243	246	246	169	171	216	216	280	296	228	298	142	146	133	141	112
17-QLNB	XM4018	I	174	183	245	245	237	237	174	180	225	225	208	212	192	194	214	214	197	197	130	130	175	241	119	119	177	193	337	337	305	309	243	243	246	246	167	169	213	213	276	280	212	228	142	158	137	141	112
17-QLNB	XM4019	I	174	183	255	255	237	237	180	180	225	225	200	204	192	192	214	214	171	197	130	130	237	245	119	119	193	193	337	373	305	305	243	243	246	246	167	169	216	216	276	276	216	298	158	158	129	133	112
17-QLNB	XM4020	I	174	174	245	255	237	237	180	180	225	225	212	216	192	200	214	214	171	197	130	130	175	245	119	119	193	193	337	337	305	309	243	248	246	246	167	169	213	216	280	280	290	298	162	170	129	141	112
17-QLNB	XM4021	I	183	183	245	255	237	237	180	180	223	223	212	216	192	192	214	214	171	197	130	130	233	245	119	123	193	197	337	337	293	361	243	253	246	246	167	169	216	216	272	284	228	294	154	162	129	133	112
17-QLNB	XM4022	I	174	183	255	255	237	237	180	180	223	225	204	204	192	194	214	214	169	197	130	130	175	245	119	123	193	193	337	337	305	305	243	243	246	246	169	171	213	216	280	280	216	224	142	154	129	133	112
17-QLNB	XM4023	I	183	183	255	255	237	237	180	180	225	225	212	216	192	200	214	214	171	197	130	130	175	245	119	119	181	193	337	337	305	305	243	253	246	246	167	169	216	216	280	296	224	298	154	154	129	141	112
17-QLNB	XM4024	I	174	183	255	255	237	237	180	180	225	225	200	212	194	200	214	214	171	197	130	130	175	175	119	119	181	193	337	337	305	325	243	253	246	246	167	169	216	216	280	280	224	298	154	154	129	141	112
17-QLNB	XM4026	I	174	183	245	255	237	237	174	180	225	225	212	212	192	200	214	214	197	197	130	130	179	183	119	123	193	193	337	369	313	325	243	243	246	246	167	169	216	216	284	320	232	232	146	158	137	141	112
17-QLNB	XM4027	I	174	183	255	255	237	237	180	180	225	225	212	216	200	200	214	214	197	197	130	130	191	199	119	123	185	185	337	337	309	321	243	253	246	246	169	171	216	216	276	280	306	318	146	146	133	137	112
17-QLNB	XM4036	I	174	183	245	255	237	237	180	180	225	225	212	216	192	200	214	214	169	197	130	130	199	203	119	123	193	193	337	337	301	305	243	253	246	246	167	169	213	216	280	320	290	298	162	162	137	137	112
18-QLGH	XM3988	I	174	183	245	245	237	237	180	180	225	225	192	216	194	200	214	214	197	197	130	130	241	241	119	119	189	197	337	337	301	305	243	243	246	246	167	169	213	216	284	288	176	232	154	154	133	133	112
18-QLGH	XM3989	I	183	183	255	255	237	237	180	180	225	225	196	212	192	192	214	214	197	197	130	130	203	249	119	123	193	193	337	337	289	289	243	253	246	246	167	169	213	216	276	280	208	216	158	166	133	141	112
18-QLGH	XM3990	I	174	183	245	259	237	237	180	180	223	225	204	212	192	192	214	214	197	197	130	130	237	241	119	123	193	193	337	373	305	305	243	243	246	246	169	169	216	216	288	288	196	196	154	158	133	141	112
18-QLGH	XM3992	I	183	186	245	249	237	240	168	180	225	229	196	196	190	192	214	216	197	197	130	134	177	249	119	123	173	193	337	365	305	309	243	253	243	246	167	167	213	213	280	292	196	204	146	158	133	137	124
18-QLGH	XM3993	I	183	183	245	245	228	237	171	180	225	225	196	216	192	192	214	214	171	197	130	130	221	241	119	123	181	193	337	337	309	309	243	243	246	246	167	169	216	216	288	292	306	306	158	174	133	137	112
18-QLGH	XM3994	I	?	?	245	245	237	237	180	180	225	225	196	204	192	200	214	214	197	197	130	130	183	241	119	119	181	209	337	337	313	313	243	248	246	246	167	169	216	216	276	292	306	306	154	174	133	133	112
18-QLGH	XM3995	I	?	?	255	255	237	237	180	180	225	225	196	200	192	192	214	214	169	197	130	130	183	245	119	119	169	189	337	337	305	309	243	243	246	246	167	169	216	216	276	288	286	286	128	158	133	137	112
18-QLGH	XM3996	I	174	183	259	259	237	237	180	180	225	225	212	216	192	192	214	214	197	197	130	130	183	245	119	119	193	201	337	337	305	313	243	248	246	246	167	169	213	213	284	344	232	318	158	174	137	141	112
19-QLDZ	XM3905	I	183	186	249	255	237	240	168	180	225	229	188	196	190	194	214	216	197	197	130	134	177	191	119	147	169	189	337	365	305	313	248	253	243	246	167	167	216	216	272	292	192	200	146	154	133	141	132
19-QLDZ	XM3906	I	183	186	249	255	237	240	168	174	225	229	188	196	190	194	214	216	197	197	130	130	177	191	119	147	169	189	337	365	301	313	248	253	243	246	167	167	216	216	272	292	192	200	146	166	133	141	132
19-QLDZ	XM3907	I	183	186	249	255	237	240	168	180	225	229	188	196	190	194	214	216	197	197	130	134	177	203	119	147	181	193	337	365	305	313	248	253	243	246	167	167	216	216	280	296	200	204	146	166	?	?	116
19-QLDZ	XM3908	I	174	186	249	255	237	240	168	174	225	229	196	208	190	200	214	216	197	197	130	134	177	187	119	147	189	197	337	365	309	313	255	275	243	246	167	169	216	216	280	296	180	200	146	166	133	153	120
19-QLDZ	XM3909	I	183	186	249	255	237	240	168	180	225	229	188	196	190	192	214	216	197	197	130	134	177	245	119	147	185	189	337	365	301	313	248	253	243	246	167	167	216	216	296	296	200	216	146	154	133	137	116
19-QLDZ	XM3910	I	177	177	255	255	237	237	168	174	225	225	192	192	194	194	214	214	169	197	130	130	245	245	119	119	189	189	337	337	305	321	248	253	246	246	169	169	216	216	276	296	188	204	138	166	149	149	120
19-QLDZ	XM3911	I	177	186	249	255	237	240	168	174	225	229	196	208	190	194	214	216	197	197	130	134	177	245	119	147	181	193	337	365	313	321	253	253	243	246	167	169	216	216	284	288	188	200	146	166	133	141	120
19-QLDZ	XM3912	I	183	186	249	255	237	240	168	180	225	229	188	196	190	194	214	216	197	197	130	134	177	191	119	147	181	193	337	365	305	309	248	253	243	246	167	167	216	216	284	284	200	216	146	166	133	141	132
19-QLDZ	XM3914	I	183	186	249	255	237	240	168	180	225	229	188	196	190	192	214	216	197	197	130	134	177	203	119	147	181	193	337	365	305	313	248	253	243	246	167	169	216	216	272	292	200	204	146	154	133	141	116
19-QLDZ	XM3916	I	183	186	249	255	237	240	168	180	225	229	196	196	190	192	214	216	197	197	130	134	177	245	119	147	181	193	337	365	313	313	248	253	243	246	167	167	216	216	272	292	200	216	146	166	133	141	116
19-QLDZ	XM3918	I	183	186	249	255	237	237	168	180	225	229	188	196	190	192	214	216	197	197	130	134	177	245	119	147	181	189	337	365	301	313	248	253	243	246	167	167	216	216	296	296	200	216	146	154	?	?	116
19-QLDZ	XM3919	I	183	186	249	255	237	240	168	180	?	?	?	?	190	194	214	216	197	197	130	134	177	191	119	147	185	189	337	365	289	309	248	253	243	246	167	167	216	216	276	292	192	200	146	166	133	141	132
19-QLDZ	XM3920	I	177	186	249	255	237	240	168	174	225	229	192	196	190	194	214	216	197	197	130	134	177	245	119	147	181	193	337	365	313	321	253	253	243	246	167	169	216	216	284	288	200	204	146	166	133	149	120
19-QLDZ	XM3921	I	177	186	249	255	237	240	168	174	225	229	192	196	190	194	214	216	197	197	130	134	177	177	123	147	181	193	337	365	313	321	253	253	243	246	167	169	216	216	284	284	200	204	146	166	133	149	120
19-QLDZ	XM3922	I	183	186	249	255	237	240	168	180	225	229	188	196	190	194	214	216	197	197	130	134	177	245	119	147	181	193	337	365	301	313	248	253	243	246	167	167	216	216	288	288	184	200	146	154	133	141	116
19-QLDZ	XM3926	I	183	186	249	255	237	240	168	180	225	229	188	196	190	194	214	216	197	197	130	134	177	245	119	119	181	193	337	365	313	325	253	253	243	246	167	169	216	216	280	292	192	200	146	166	133	145	116
19-QLDZ	XM3928	I	177	183	255	255	237	237	180	180	225	225	188	192	194	194	214	214	169	197	130	130	191	203	119	147	185	189	337	337	301	325	248	248	246	246	169	169	216	216	280	296	192	192	162	166	141	141	116
19-QLDZ	XM3929	I	183	186	249	255	237	240	168	180	225	229	196	196	190	192	214	216	197	197	130	134	177	245	119	147	185	189	337	365	301	309	248	253	243	246	167	167	216	216	280	280	200	204	146	166	133	141	116
19-QLDZ	XM3932	I	183	186	249	255	237	240	168	174	225	229	188	196	190	194	214	216	197	197	130	134	177	203	119	147	181	193	337	365	305	313	248	253	243	246	167	167	216	216	272	292	192	200	146	166	133	141	132
19-QLDZ	XM3951	I	177	183	255	255	237	237	174	174	225	225	208	208	194	194	214	214	169	197	130	130	191	245	119	119	193	201	337	337	305	305	248	253	246	246	167	169	216	216	272	296	192	192	166	166	145	149	120
19-QLDZ	XM3952	I	177	186	249	255	237	240	168	174	225	229	192	196	190	194	214	216	197	197	130	134	177	245	119	147	169	193	337	365	313	321	253	253	243	246	167	171	216	216	292	296	200	204	146	166	133	149	116
19-QLDZ	XM3953	I	174	183	255	255	237	237	174	180	225	225	192	200	194	200	214	214	197	197	130	130	191	191	119	119	177	193	337	337	309	313	238	253	246	246	167	169	216	216	280	324	298	298	162	166	141	145	120
19-QLDZ	XM3954	I	177	186	249	255	237	240	168	174	225	229	192	196	190	194	214	216	197	197	130	134	177	245	119	123	169	193	337	365	313	321	253	253	243	246	167	169	216	216	292	296	200	204	146	166	133	149	120
19-QLDZ	XM3959	I	177	186	249	255	237	240	168	174	225	229	192	196	190	194	214	216	197	197	130	134	177	245	119	147	169	193	337	365	313	321	253	253	243	246	167	169	216	216	292	296	200	204	146	166	133	149	120
19-QLDZ	XM3965	I	183	186	249	255	237	237	168	180	225	229	196	200	190	192	214	216	197	197	130	134	177	191	119	147	185	189	337	365	305	309	253	253	243	246	167	169	216	216	280	296	200	200	146	158	133	145	132
19-QLDZ	XM3966	I	177	186	249	255	237	240	168	174	225	229	196	208	190	194	214	216	197	197	130	134	177	177	119	147	185	189	337	365	309	313	253	253	243	246	167	169	216	216	280	280	200	204	146	166	133	141	120
19-QLDZ	XM3967	I	174	177	255	255	237	237	174	180	225	225	192	208	194	200	214	214	169	197	130	130	195	245	119	119	181	193	337	337	313	325	248	253	246	246	169	169	216	216	284	288	204	204	158	158	149	149	120
19-QLDZ	XM3968	I	177	183	255	255	237	237	174	180	225	225	192	200	192	194	214	214	197	197	130	130	191	195	119	119	181	193	337	337	321	325	248	253	246	246	169	169	216	216	284	284	204	204	158	166	145	149	120
19-QLDZ	XM3969	I	177	177	245	255	237	237	180	180	225	225	192	200	194	194	214	214	197	197	130	130	245	245	119	123	181	193	337	369	313	325	248	253	246	246	169	169	216	216	280	284	200	204	158	162	145	149	120
19-QLDZ	XM3971	I	174	177	245	255	237	237	180	180	225	225	192	200	194	200	214	214	169	197	130	130	199	245	119	123	177	193	337	337	?	?	248	248	246	246	169	171	216	216	280	280	204	298	162	166	145	149	120
19-QLDZ	XM3972	I	177	183	255	255	237	237	174	180	225	225	192	192	192	194	214	214	169	197	130	130	245	245	123	123	193	193	337	337	309	313	248	253	246	246	169	171	216	216	280	284	200	204	142	142	149	149	120
19-QLDZ	XM3973	I	177	186	249	255	237	240	168	174	225	229	192	196	190	194	214	216	197	197	130	134	177	245	119	147	169	193	337	365	313	321	253	253	243	246	167	171	216	216	292	296	200	204	146	166	133	149	120
19-QLDZ	XM3974	I	183	183	255	255	237	237	180	180	225	225	188	188	192	194	214	214	197	197	130	130	203	245	119	119	193	193	337	337	301	301	248	248	246	246	?	?	216	216	292	292	216	310	166	166	141	141	116
19-QLDZ	XM3975	I	177	183	255	255	237	237	174	180	225	225	192	192	194	200	214	214	169	197	130	130	191	245	123	123	193	193	337	337	309	313	243	253	246	246	167	169	216	216	280	284	204	298	142	166	149	149	120
19-QLDZ	XM3976	I	174	177	245	255	237	237	180	180	225	225	192	200	194	200	214	214	197	197	130	130	191	191	119	119	177	193	337	337	305	325	248	253	246	246	169	169	216	216	272	280	192	298	162	166	145	145	120
19-QLDZ	XM3977	I	183	186	249	255	237	240	168	180	225	229	196	196	190	194	214	216	197	197	130	134	177	203	119	147	169	193	337	365	301	313	248	253	243	246	167	167	216	216	272	292	184	200	146	166	133	141	116
19-QLDZ	XM3978	I	177	186	249	255	237	240	168	174	225	229	192	212	190	194	214	216	197	197	130	130	177	245	119	147	165	193	337	365	313	321	253	253	243	246	167	171	216	216	292	296	200	298	146	170	133	145	120
19-QLDZ	XM3979	I	177	186	249	255	237	240	168	168	225	229	196	196	190	194	214	216	197	197	130	134	177	191	119	147	169	185	337	365	305	309	248	253	243	246	167	169	216	216	280	292	200	208	146	166	133	145	116
19-QLDZ	XM3980	I	174	177	245	255	237	237	174	180	225	225	192	192	194	200	214	214	197	197	130	130	245	245	119	119	193	193	337	337	309	321	248	253	246	246	167	169	216	216	280	296	204	204	166	166	145	149	120
19-QLDZ	XM3981	I	183	186	249	255	237	240	168	180	225	229	188	196	190	194	214	216	197	197	130	134	177	203	119	147	169	189	337	365	309	313	248	253	243	246	167	167	216	216	272	292	192	200	146	166	133	141	132
19-QLDZ	XM3982	I	183	186	249	255	237	240	168	180	225	229	188	196	190	194	214	216	197	197	130	134	177	245	119	147	169	189	337	365	301	313	248	253	243	246	167	167	216	216	292	292	192	200	146	166	133	141	116
19-QLDZ	XM3983	I	183	186	249	255	237	240	168	174	225	229	188	196	190	194	214	216	197	197	130	134	177	191	119	147	169	189	337	365	305	313	248	253	243	246	167	167	216	216	272	292	200	216	146	154	133	141	132
19-QLDZ	XM3984	I	177	177	245	255	237	237	174	174	225	225	192	192	194	194	214	214	197	197	130	130	245	245	119	119	177	193	337	337	321	321	248	253	246	246	167	169	216	216	296	296	204	204	142	166	149	153	120
19-QLDZ	XM3985	I	183	186	249	255	237	240	168	180	225	229	192	196	190	192	214	216	197	197	130	134	177	245	123	147	169	193	337	365	309	309	248	253	243	246	167	169	216	216	284	292	192	200	146	166	133	145	120
19-QLDZ	XM3986	I	177	183	255	255	237	237	174	180	225	225	192	200	192	194	214	214	197	197	130	130	199	245	123	123	193	193	337	337	305	321	248	253	246	246	167	169	216	216	272	296	192	298	158	170	145	145	120
19-QLDZ	XM3987	I	177	183	255	255	237	237	174	180	225	225	192	192	194	200	214	214	197	197	130	130	191	245	123	123	193	193	337	369	309	309	243	253	243	246	167	169	216	216	280	280	200	204	162	166	149	149	120
20-QLHJ	XM3938	I	174	183	255	255	237	237	?	?	223	225	200	200	192	192	214	214	171	197	130	130	175	191	119	123	189	209	337	337	285	285	243	248	246	246	169	171	216	216	260	260	180	180	158	158	141	145	120
20-QLHJ	XM3939	I	177	186	249	255	237	240	168	174	225	229	192	196	190	194	214	216	197	197	130	134	177	241	119	147	169	193	365	369	309	313	243	253	243	246	167	167	216	216	284	292	176	204	146	170	133	153	120
20-QLHJ	XM3940	I	174	183	255	255	237	237	180	180	225	225	200	208	192	194	214	214	197	197	130	130	175	175	123	123	185	201	337	373	285	321	248	248	246	246	167	169	213	213	288	320	180	180	154	158	141	145	116
20-QLHJ	XM3941	I	183	183	255	255	237	237	174	180	223	225	196	200	192	192	214	214	171	197	130	130	195	199	119	123	201	201	337	337	301	313	238	253	246	246	169	169	216	216	260	260	216	282	158	162	145	149	112
20-QLHJ	XM3942	I	183	183	255	255	237	237	180	180	223	225	208	216	192	194	214	214	171	197	130	130	175	195	119	119	189	209	337	337	285	313	248	253	246	246	167	169	213	216	280	292	282	302	158	162	145	149	116
20-QLHJ	XM3943	I	174	183	255	255	237	237	180	180	225	225	208	216	192	192	214	214	171	197	130	130	175	175	119	119	189	209	337	337	313	317	248	253	246	246	167	169	216	216	264	268	180	286	162	162	145	149	112
20-QLHJ	XM3944	I	183	186	249	255	237	240	168	174	225	229	196	208	190	194	214	216	197	197	130	134	177	191	119	147	169	193	365	369	309	313	243	253	243	246	167	167	216	216	284	292	192	200	146	170	133	153	120
20-QLHJ	XM3945	I	?	?	255	255	237	237	174	180	225	225	200	216	192	192	214	214	171	197	130	130	171	175	119	123	189	193	337	337	301	317	243	248	246	246	167	169	216	216	260	288	310	310	158	166	141	145	116
20-QLHJ	XM3946	I	183	186	249	255	?	?	?	?	225	229	196	216	190	192	214	216	197	197	130	134	171	177	119	147	169	209	337	337	?	?	248	253	243	246	167	169	216	216	260	264	200	208	146	158	133	141	116
20-QLHJ	XM3947	I	183	183	255	255	228	237	171	180	215	225	200	200	192	194	214	214	197	197	130	130	175	175	119	119	189	193	337	337	285	313	243	248	246	246	169	171	213	216	260	260	180	286	158	162	141	141	112
20-QLHJ	XM3955	I	183	183	255	255	237	237	180	180	223	225	216	216	192	192	214	214	197	197	130	130	171	191	119	119	189	193	337	337	301	313	238	238	246	246	167	169	216	216	260	296	180	282	162	162	141	145	116
20-QLHJ	XM3956	I	174	174	255	255	237	237	180	180	225	225	196	216	192	192	214	214	197	197	130	130	171	191	119	119	209	209	337	337	317	321	238	253	246	246	167	169	216	216	260	288	180	282	158	162	133	145	116
20-QLHJ	XM3957	I	183	186	249	255	237	240	168	180	225	225	196	200	190	192	214	216	197	197	130	134	175	177	123	147	169	209	337	365	301	309	253	253	243	246	167	169	216	216	288	292	200	282	146	158	133	141	120
20-QLHJ	XM3960	I	174	183	255	255	228	237	180	180	223	225	200	216	192	192	214	214	197	197	130	130	175	191	119	119	181	189	337	337	313	317	238	248	246	246	167	169	216	216	260	264	180	180	150	162	141	149	116
20-QLHJ	XM3962	I	174	183	255	255	237	237	?	?	225	225	192	216	192	192	214	214	171	197	130	130	175	175	119	119	181	201	337	337	285	313	248	248	246	246	167	169	216	216	260	296	180	180	150	162	141	145	116
21-TTS	QLY385	V	183	186	249	255	237	240	168	174	225	229	196	216	190	192	214	216	197	197	130	134	177	199	119	147	161	205	337	369	309	329	248	253	243	246	167	167	216	216	280	288	192	208	146	154	133	137	116
21-TTS	QLY387	V	183	186	249	255	237	240	168	174	225	229	192	196	192	196	214	216	197	197	130	134	177	191	119	119	161	189	353	369	301	309	228	238	243	246	167	173	216	216	280	280	208	294	146	158	137	137	116
21-TTS	QLY392	V	174	186	245	249	237	240	168	180	225	229	196	204	190	192	214	216	197	197	130	134	177	203	119	147	161	193	337	369	309	321	?	?	243	246	167	169	213	213	268	280	208	212	140	146	133	137	112
21-TTS	XM3590	V	183	186	249	255	237	240	168	168	225	229	192	196	190	192	214	216	197	197	130	134	177	191	119	147	161	189	337	369	301	309	250	255	243	246	167	175	216	216	280	280	208	294	146	158	133	137	116
21-TTS	XM3625	II	183	186	249	255	237	240	168	180	225	229	200	216	190	192	214	216	197	197	130	134	181	191	119	147	161	209	365	385	305	325	243	253	243	246	167	169	216	216	280	288	208	294	146	146	137	137	112
21-TTS	XM4146	III	183	186	245	249	237	240	168	168	225	229	192	196	190	192	214	216	169	169	130	134	177	203	123	123	169	189	337	365	297	329	248	253	243	246	167	169	216	216	284	308	204	208	146	158	133	135	116
21-TTS	XM4149	II	174	177	245	255	237	237	180	180	225	225	212	212	194	194	214	214	197	197	130	130	195	199	123	123	173	177	337	385	301	329	243	243	246	246	169	169	216	216	280	284	212	294	154	162	133	137	112
21-TTS	XM4152	II	177	186	249	255	237	240	168	180	225	229	192	196	190	194	214	216	197	197	130	134	177	199	119	147	177	189	337	365	297	329	248	253	243	246	167	169	216	216	276	288	196	212	146	170	131	137	116
21-TTS	XM4153	II	183	186	249	255	237	240	168	180	225	229	192	196	190	194	214	216	197	197	130	134	177	199	119	147	169	177	365	369	297	329	?	?	243	246	167	169	213	213	284	288	?	?	146	166	?	?	116
21-TTS	XM4154	II	174	186	245	249	237	240	168	180	225	229	196	216	190	194	214	216	197	197	130	134	177	199	123	147	169	181	337	365	297	309	238	253	243	246	167	169	213	213	288	292	180	204	146	170	127	137	112
21-TTS	QLY379	I	177	183	255	255	237	237	174	180	225	225	192	212	192	194	214	214	197	197	130	130	191	203	119	119	177	181	337	337	309	309	248	248	246	246	169	169	216	216	292	292	160	216	146	170	141	145	116
21-TTS	QLY380	I	183	183	255	255	237	240	174	174	223	225	192	204	192	200	214	214	171	197	130	130	191	249	119	123	189	229	337	337	289	305	243	243	246	246	169	171	216	216	272	272	286	298	150	150	129	137	112
21-TTS	QLY382	I	174	177	255	255	237	237	174	180	223	225	200	212	200	200	214	214	169	197	130	130	187	199	119	123	201	205	337	373	313	313	243	248	246	246	169	175	216	216	260	316	286	302	158	170	129	133	112
21-TTS	QLY384	I	174	177	255	255	237	237	180	180	223	225	176	176	192	200	214	214	169	197	130	130	195	237	119	119	185	189	337	381	313	313	243	248	246	246	171	175	213	216	276	276	302	302	158	158	133	133	112
21-TTS	QLY386	I	174	186	249	249	237	240	168	174	223	229	196	208	192	192	214	216	197	197	130	134	177	187	119	119	177	181	336	369	297	301	228	283	243	246	167	169	216	216	268	280	188	212	146	170	133	145	116
21-TTS	QLY388	I	183	186	249	249	237	240	168	180	225	229	196	212	190	192	214	216	197	197	130	134	177	203	119	147	169	177	336	365	297	301	243	253	243	246	167	169	216	216	272	288	180	208	146	166	129	137	116
21-TTS	QLY389	I	177	183	245	255	237	237	174	180	225	225	192	200	192	194	214	214	169	197	130	130	195	203	119	123	185	197	337	337	305	321	238	248	246	246	169	169	216	216	272	292	200	302	146	158	129	133	120
21-TTS	QLY390	I	174	177	255	255	237	237	180	180	225	225	200	216	194	194	214	214	197	197	130	130	187	199	119	123	177	185	337	337	305	309	248	248	246	246	169	169	213	216	288	292	200	200	154	166	137	141	116
21-TTS	QLY391	I	177	177	245	255	237	237	174	180	225	225	200	208	194	194	214	214	197	197	130	130	187	191	119	123	185	189	337	337	309	321	238	248	246	246	169	169	216	216	288	296	200	200	150	150	125	145	116
21-TTS	XM3591	I	183	183	255	255	237	237	180	180	225	225	192	200	192	192	214	214	197	197	130	130	195	199	119	119	189	205	337	337	309	329	243	248	246	246	169	171	213	216	288	296	176	180	166	170	125	141	116
21-TTS	XM3599	I	177	183	245	255	237	237	180	180	225	225	192	208	192	194	214	214	197	197	130	130	187	191	119	119	185	189	337	337	285	321	248	248	246	246	169	169	216	216	296	296	200	200	158	166	125	145	116
21-TTS	XM3614	I	174	183	245	245	237	237	174	180	225	225	212	212	192	192	214	214	169	197	130	130	197	191	119	123	185	189	337	337	309	321	238	248	246	246	169	171	213	213	276	292	180	216	166	170	125	133	116
21-TTS	XM3615	I	177	183	245	255	237	237	174	180	225	225	192	192	192	194	214	214	169	197	130	130	191	203	119	119	?	?	337	337	309	329	248	248	246	246	169	169	216	216	292	304	180	216	170	170	133	141	116
21-TTS	XM3616	I	174	183	255	255	237	237	180	180	225	225	196	208	192	194	214	214	169	197	130	130	199	199	119	123	173	181	337	365	309	313	243	248	246	246	167	169	216	216	272	292	200	256	128	128	137	145	112
21-TTS	XM3617	I	174	183	245	245	237	237	180	180	223	225	208	220	192	194	214	214	169	197	130	130	191	191	119	119	185	189	337	337	301	309	?	?	246	246	169	169	213	216	284	292	180	294	154	170	133	145	112
21-TTS	XM3618	I	177	183	255	255	237	237	174	174	225	225	176	192	192	192	214	214	169	197	130	130	191	241	119	119	177	181	337	369	301	309	248	248	246	246	169	171	216	216	292	296	208	208	166	170	133	149	116
21-TTS	XM3622	I	174	177	245	255	237	237	180	180	225	225	188	212	192	194	214	214	197	197	130	130	187	199	119	123	181	189	337	337	305	325	248	248	246	246	169	169	216	216	308	308	180	180	158	170	133	137	116
21-TTS	XM3624	I	183	186	249	255	237	240	168	174	225	229	176	196	190	200	214	216	197	197	130	134	177	245	119	123	177	185	365	369	301	305	248	253	243	246	167	171	216	216	280	292	188	212	146	146	129	133	112
21-TTS	XM3626	I	177	177	255	255	237	237	174	180	225	225	192	200	194	194	214	214	197	197	130	130	191	191	119	123	189	221	337	337	285	309	248	248	246	246	169	169	216	216	288	312	284	306	146	178	129	137	116
21-TTS	XM3627	I	183	186	249	255	237	240	168	180	225	229	196	200	190	192	214	216	169	169	130	130	177	195	119	147	169	185	337	365	309	321	255	275	243	246	167	169	216	216	292	312	192	200	146	170	129	133	120
21-TTS	XM4150	I	183	183	255	255	237	237	174	180	225	225	208	212	192	192	214	214	171	197	130	130	203	233	119	123	189	225	337	337	285	325	243	248	246	246	169	169	216	216	292	304	180	208	154	166	141	145	116
21-TTS	XM4151	I	183	186	?	?	237	240	168	180	225	229	196	208	190	192	214	216	197	197	130	134	177	195	119	147	169	189	337	365	297	321	243	253	243	246	167	173	216	216	288	296	204	262	146	162	127	137	116
22-YABFX	XM3570	I	174	183	255	255	237	237	174	174	223	223	188	192	192	194	214	214	197	197	130	130	187	191	115	119	161	165	337	337	285	313	238	248	246	246	171	171	213	216	276	280	298	298	150	154	145	145	116
22-YABFX	XM3571	I	174	183	255	255	?	?	?	?	225	225	188	192	192	192	214	214	171	197	130	130	191	191	119	119	157	177	337	337	?	?	238	248	246	246	169	169	216	216	284	288	298	302	154	158	133	165	116
22-YABFX	XM3575	I	174	183	255	255	237	237	174	174	223	223	176	192	192	192	214	214	?	?	130	130	187	191	119	119	157	197	337	337	301	321	238	248	246	246	169	169	216	216	268	284	290	294	154	158	133	145	116
22-YABFX	XM3576	I	183	183	255	255	237	237	174	180	223	225	176	192	194	206	214	214	171	197	130	130	191	191	119	119	161	201	337	337	285	313	243	248	246	246	169	173	213	216	312	320	192	294	150	154	161	161	116
22-YABFX	XM3577	I	174	183	255	255	237	237	180	180	223	223	188	188	192	194	214	214	197	197	130	130	187	211	119	119	173	217	337	337	313	337	238	238	246	246	169	169	216	216	280	280	192	298	142	162	145	145	116
22-YABFX	XM3578	I	183	183	255	255	237	237	180	180	223	225	188	192	192	206	214	214	171	197	130	130	187	191	119	119	161	181	337	337	321	333	248	248	246	246	169	169	216	216	276	284	290	294	146	150	129	133	116
22-YABFX	XM3579	I	174	183	255	255	237	240	168	180	225	229	180	200	192	194	214	214	171	197	130	130	187	191	119	119	161	169	337	337	297	313	238	248	246	246	169	169	216	216	280	288	224	228	158	158	129	129	116
22-YABFX	XM3580	I	183	183	255	255	237	237	180	180	223	223	188	220	192	194	214	214	171	197	130	130	191	191	119	119	161	181	337	337	285	313	243	248	246	246	169	169	216	216	276	288	224	294	150	150	157	165	112
23-EMPX	XM3791	IV	174	186	249	259	237	240	168	180	223	229	196	212	?	?	214	216	197	197	130	134	177	177	119	147	171	179	337	365	309	309	248	248	243	246	167	169	216	216	272	288	200	204	124	136	135	155	124
23-EMPX	XM3799	I	174	183	255	255	237	237	174	174	223	223	192	200	192	192	?	?	197	197	130	130	183	183	119	123	189	193	337	337	301	317	238	283	243	243	169	169	213	213	248	268	204	204	120	120	137	137	112
23-EMPX	XM3800	I	183	186	243	255	240	240	168	174	223	229	180	196	192	192	?	?	197	197	130	132	189	191	119	143	157	193	337	369	309	313	228	278	243	246	169	173	216	216	264	280	180	200	146	146	133	133	104
23-EMPX	XM3801	I	174	183	255	255	237	237	180	195	223	223	192	200	192	192	?	?	171	197	130	130	191	195	119	119	193	193	337	337	305	313	243	268	243	246	169	169	213	216	268	296	200	212	120	146	145	165	124
23-EMPX	XM3802	I	174	183	255	255	237	237	174	174	223	223	196	196	192	192	214	214	171	197	130	130	191	195	119	123	193	193	337	337	309	309	238	243	243	246	169	169	213	213	276	284	200	216	120	146	133	185	112
23-EMPX	XM3803	I	174	186	243	255	237	240	168	174	223	229	180	200	192	196	214	216	197	197	130	132	189	199	123	143	153	197	337	369	313	313	228	283	243	243	169	173	216	216	260	280	176	204	124	124	133	141	104
23-EMPX	XM3804	I	183	186	243	255	237	240	168	174	223	229	180	196	192	192	214	216	197	197	130	132	191	193	119	143	153	193	337	369	309	313	228	283	243	246	169	173	216	216	264	276	180	208	146	146	133	133	104
23-EMPX	XM3805	I	174	183	255	255	237	237	168	174	223	223	176	196	192	192	214	214	171	197	130	130	179	183	123	123	193	197	337	373	305	309	238	248	243	246	169	169	213	213	292	292	204	204	146	162	145	185	124
23-EMPX	XM3806	I	174	183	255	255	237	240	174	180	223	223	196	200	192	194	214	214	171	197	130	130	191	195	123	123	193	201	337	373	297	301	248	278	243	246	169	169	216	216	280	296	212	216	146	146	137	173	124
23-EMPX	XM3808	I	183	186	243	255	237	237	?	?	223	229	180	196	192	192	214	216	197	197	130	132	189	191	119	143	157	193	337	369	309	313	228	238	243	246	169	173	213	213	268	280	180	200	142	146	129	133	104
23-EMPX	XM3809	I	183	186	243	255	240	240	168	174	223	229	180	200	192	192	214	216	197	197	130	132	179	189	119	143	157	193	337	369	309	313	228	278	243	243	169	173	213	213	268	280	180	200	120	120	129	137	104
23-EMPX	XM3810	I	183	186	243	255	237	240	168	174	223	229	180	200	192	192	214	216	171	171	130	132	179	189	119	143	153	193	337	369	309	313	228	283	243	243	169	173	213	213	272	280	180	200	142	166	133	145	104
23-EMPX	XM3811	I	174	174	255	255	237	237	174	180	223	223	192	200	192	192	214	214	171	197	130	130	195	195	123	123	193	209	337	337	305	309	248	283	246	246	169	169	213	213	284	292	196	204	158	162	145	181	124
23-EMPX	XM3812	I	183	186	243	255	237	240	168	180	223	229	180	196	192	192	214	216	197	197	130	132	187	189	123	143	153	201	369	373	301	313	228	248	243	243	169	173	213	213	280	296	180	208	150	150	133	137	104
23-EMPX	XM3813	I	183	186	243	255	237	240	168	180	223	229	180	196	190	192	214	216	?	?	130	132	187	189	123	143	153	201	369	373	301	313	228	248	243	243	169	173	213	213	280	296	180	208	142	150	133	137	104
23-EMPX	XM3814	I	174	183	237	237	237	237	174	180	223	223	176	176	192	194	214	214	197	197	130	130	183	187	119	123	193	193	337	377	297	297	248	248	243	246	169	169	213	213	296	296	196	212	120	120	133	141	124
23-EMPX	XM3815	I	183	186	243	255	240	240	168	174	223	229	180	200	192	192	214	216	171	171	130	132	179	189	123	143	157	189	337	369	309	313	228	283	243	243	169	173	213	213	272	280	180	200	?	?	137	185	104
23-EMPX	XM4025	I	?	?	?	?	?	?	?	?	?	?	?	?	?	?	214	214	171	197	130	130	245	245	119	119	181	193	?	?	?	?	?	?	?	?	?	?	?	?	280	296	228	298	142	154	129	133	116
24-EMS	20110750	I	174	183	255	255	237	240	174	180	223	225	192	228	192	196	214	214	171	197	?	?	167	281	119	119	173	193	337	337	305	329	263	278	246	246	169	169	213	213	288	300	176	208	146	146	137	173	128
24-EMS	20110751	I	174	186	243	255	240	240	168	180	225	229	180	180	192	196	214	216	197	197	130	132	185	281	119	143	169	197	353	369	301	313	228	238	243	246	169	173	213	213	276	288	176	196	150	150	125	137	104
24-EMS	20110752	I	183	183	237	237	237	237	174	174	223	223	200	200	192	192	214	214	171	197	?	?	203	281	119	123	189	189	337	377	297	309	238	238	246	246	169	169	213	213	256	292	196	208	146	146	157	177	128
24-EMS	XM1971	I	183	186	255	255	237	240	168	168	225	229	188	196	190	192	214	216	171	171	130	134	177	177	119	147	161	169	337	365	309	321	248	253	243	246	167	169	216	216	276	280	192	208	142	150	145	165	116
24-EMS	XM1979	I	174	183	237	237	237	237	174	180	223	225	176	236	192	200	214	214	171	197	130	130	273	285	119	119	181	181	337	337	297	337	238	238	246	246	169	169	213	216	268	268	196	212	150	154	137	157	120
24-EMS	XM3073	I	174	186	243	259	237	240	168	174	223	229	180	200	190	192	214	216	197	197	130	132	179	181	123	143	153	185	369	373	301	313	228	283	243	246	169	173	213	213	284	296	176	208	122	122	129	145	104
24-EMS	XM3074	I	174	186	243	243	240	240	168	180	223	229	180	228	190	192	214	216	197	197	130	132	181	181	123	147	169	189	369	389	313	313	228	228	243	246	169	181	213	213	264	272	180	188	142	154	129	133	104
24-EMS	XM3080	I	174	174	255	255	237	237	174	174	223	223	176	200	198	198	214	214	197	197	130	130	179	179	123	123	197	209	337	373	285	301	278	278	246	246	169	169	213	213	288	292	208	208	130	150	141	141	124
24-EMS	XM3081	I	174	183	259	259	237	237	180	180	223	223	200	200	192	194	214	214	197	197	130	130	211	272	119	123	189	209	369	381	289	321	248	248	243	243	169	169	213	216	264	288	204	204	150	154	137	141	116
24-EMS	XM3084	I	174	174	255	259	237	237	180	180	223	225	192	192	194	198	214	214	171	197	130	130	207	211	119	119	193	213	337	377	285	305	238	248	243	246	169	169	213	216	288	316	208	208	154	158	137	149	112
24-EMS	XM3319	I	174	183	237	259	237	237	174	180	223	223	192	204	192	198	214	214	171	197	?	?	179	236	119	119	209	213	329	337	313	325	248	283	243	246	167	169	216	216	268	268	208	212	124	124	137	197	124
24-EMS	XM3320	I	174	183	237	259	237	237	180	180	223	225	192	192	198	198	214	214	171	197	?	?	207	273	119	119	189	189	337	353	301	321	248	278	243	243	169	169	213	216	292	304	200	204	150	158	137	161	112
24-EMS	XM3371	I	183	186	243	259	237	240	168	180	225	229	180	192	192	192	214	216	197	197	130	132	181	199	119	143	157	189	369	369	285	313	228	248	243	243	169	173	216	216	284	292	180	208	150	150	129	141	104
24-EMS	XM3735	I	174	183	259	259	237	237	174	180	223	225	176	180	192	198	214	214	197	197	130	130	?	?	119	119	193	221	337	373	301	321	238	248	243	243	169	169	216	216	272	292	176	208	150	154	149	149	112
25-EMLM	XM3879	I	174	186	243	255	237	240	168	180	225	229	180	200	192	192	214	216	197	197	130	132	177	179	123	143	157	193	337	369	301	313	228	228	243	243	169	173	213	213	268	280	176	196	154	154	125	145	104
25-EMLM	XM3880	I	174	186	241	243	237	240	168	180	223	229	180	200	192	192	214	216	197	197	130	132	181	277	147	155	169	189	353	369	313	337	228	238	243	243	169	181	216	216	264	272	176	188	142	146	129	137	104
25-EMLM	XM3881	I	174	186	243	255	237	240	?	?	225	229	180	192	192	192	214	216	197	197	130	132	177	179	123	143	157	193	337	369	301	313	228	283	243	243	169	173	213	213	268	280	176	192	120	120	125	137	104
25-EMLM	XM3882	I	183	186	243	255	237	240	168	180	223	229	180	232	192	192	214	216	197	197	130	132	181	191	123	147	169	193	369	389	301	313	228	238	243	243	169	181	213	213	256	268	176	192	120	142	129	145	104
25-EMLM	XM3883	I	174	186	243	255	237	240	168	180	223	229	180	232	192	192	214	216	197	197	130	132	181	183	119	147	161	209	369	377	305	313	228	228	243	243	169	173	216	216	284	292	176	180	150	150	125	141	104
25-EMLM	XM3884	I	174	186	243	259	237	240	168	195	223	229	180	200	192	192	214	216	197	197	130	132	181	276	119	147	169	197	369	381	301	313	228	238	243	246	169	181	213	213	272	288	188	204	142	150	129	157	104
25-EMLM	XM3885	I	183	186	243	243	237	240	168	180	223	229	180	232	192	192	214	216	197	197	130	132	181	199	123	147	165	185	369	377	301	313	228	263	243	243	169	181	216	216	260	272	172	188	120	142	129	141	104
25-EMLM	XM3886	I	174	186	243	259	237	240	168	174	223	229	180	230	192	192	214	216	175	175	130	132	181	199	147	151	165	201	353	369	313	333	228	278	243	246	169	181	213	213	260	272	188	196	142	146	129	145	104
25-EMLM	XM3887	I	174	183	237	255	237	237	168	180	223	223	208	208	192	192	214	218	175	197	130	130	179	195	123	123	201	201	329	337	305	313	238	238	246	246	169	169	213	213	260	292	204	204	120	146	137	149	128
25-EMLM	XM3888	I	174	186	243	259	237	240	168	180	225	229	180	238	192	192	214	216	197	197	130	132	181	281	123	147	169	197	337	369	297	313	228	238	243	246	169	181	213	213	272	300	188	200	120	142	129	141	104
25-EMLM	XM3841	I	174	186	243	259	237	240	168	168	225	229	188	196	192	192	214	216	197	197	130	132	177	277	123	143	157	193	337	369	301	313	228	278	243	243	169	173	213	213	280	300	176	192	154	154	125	137	104
25-EMLM	XM3842	I	183	186	241	243	237	240	168	168	223	229	176	180	192	192	214	216	197	197	130	132	181	199	119	147	169	177	353	369	313	313	228	238	243	246	169	181	213	213	272	292	188	204	142	154	133	149	104
25-EMLM	XM3843	I	183	186	243	255	240	240	168	180	223	229	180	180	192	196	214	216	171	171	130	132	181	181	119	147	169	193	337	369	301	313	228	278	243	246	169	181	213	213	264	272	192	192	142	150	129	173	104
25-EMLM	XM3844	I	174	183	237	259	240	240	180	189	223	225	200	236	192	192	214	214	171	197	130	130	179	179	123	123	169	197	329	337	305	333	238	248	246	246	169	169	213	216	288	288	196	196	120	120	141	169	116
25-EMLM	XM3845	I	174	186	243	255	237	240	168	180	225	229	180	200	192	192	214	216	197	197	130	130	181	183	123	147	165	197	369	377	301	313	228	263	243	246	169	181	213	213	260	272	192	204	120	142	129	141	104
25-EMLM	XM3846	I	174	186	243	259	237	240	168	180	225	229	180	200	192	192	214	216	197	197	130	132	177	277	123	143	157	193	337	369	301	313	228	283	243	246	169	173	213	213	268	280	176	192	120	120	125	137	104
25-EMLM	XM3847	I	174	186	243	259	237	240	168	174	223	229	180	200	192	192	214	216	197	197	130	132	181	195	119	147	169	197	337	369	305	313	228	283	243	246	169	181	213	213	260	272	184	192	142	154	129	137	104
25-EMLM	XM3848	I	174	174	255	255	237	237	180	180	223	223	176	230	192	192	214	216	171	197	130	130	179	191	119	123	197	209	337	377	297	305	278	283	243	246	169	169	216	216	260	292	176	204	120	150	141	185	124
26-YBPS	XM3891	I	186	192	237	241	237	240	189	189	223	223	212	212	198	198	218	218	171	175	130	130	195	195	123	149	185	205	329	329	325	333	263	273	243	243	167	167	213	213	300	308	232	256	146	146	153	201	160
26-YBPS	XM3892	I	186	189	237	249	237	240	168	168	223	229	196	196	192	198	216	218	177	179	130	132	189	215	119	147	165	193	329	369	273	309	253	268	243	243	167	177	213	213	256	288	204	248	146	166	133	177	104
26-YBPS	XM3897	I	186	186	237	249	240	240	168	168	223	229	180	196	192	198	210	216	171	171	130	132	177	199	147	157	161	177	329	373	301	305	248	273	243	243	167	171	213	213	272	276	220	236	146	166	129	133	104
26-YBPS	XM3893	I	186	189	237	243	240	240	168	189	223	229	180	196	190	198	216	218	171	171	130	132	193	245	147	157	169	169	329	369	305	313	228	278	243	243	167	173	213	213	284	308	?	?	146	166	121	185	104
26-YBPS	XM3894	I	189	189	241	241	?	?	168	189	223	223	196	212	198	200	218	218	171	175	130	130	173	245	119	123	193	213	329	329	309	325	263	268	243	243	167	167	213	213	296	304	216	236	146	162	129	133	160
26-YBPS	XM3896	I	186	186	241	249	240	240	168	189	223	229	180	192	192	198	216	218	171	171	130	132	177	203	147	149	161	205	329	357	313	337	248	263	243	243	167	167	213	213	276	288	204	240	158	166	129	133	104
27-GSKX	XM5606	I	183	183	249	249	240	240	177	177	225	225	232	236	200	200	214	214	205	207	130	130	211	219	123	123	285	289	333	333	341	345	268	268	237	246	165	165	213	213	360	364	200	204	110	162	137	141	124
27-GSKX	XM5607	I	183	186	243	249	237	240	168	177	225	229	192	212	194	200	214	216	205	207	130	130	185	211	123	123	153	289	349	349	297	297	253	268	237	243	165	171	213	213	246	246	204	222	146	162	141	159	120
27-GSKX	XM5608	I	183	183	249	249	240	240	177	177	225	225	228	232	200	200	214	214	205	207	130	130	207	211	123	123	285	289	333	333	341	345	268	268	237	246	165	165	213	213	360	364	200	204	110	162	137	141	124
27-GSKX	XM5609	I	183	186	237	243	237	240	168	177	225	229	192	232	194	202	214	216	205	207	130	134	185	211	123	123	157	289	333	353	297	341	253	268	237	243	165	171	213	213	250	250	208	218	110	142	137	149	120
27-GSKX	XM5610	I	183	183	237	237	240	240	177	177	225	225	228	232	190	194	214	214	205	207	130	130	215	219	123	123	281	285	337	365	341	341	238	253	246	246	163	165	213	213	356	360	200	204	110	110	137	141	124
27-GSKX	XM5611	I	183	183	249	249	240	240	177	177	225	225	212	232	194	200	214	214	205	207	130	130	207	211	123	123	189	193	333	349	341	345	268	268	237	237	165	165	213	213	348	352	204	208	110	110	133	137	124
27-GSKX	XM5619	I	183	183	237	237	240	240	177	177	225	225	232	236	194	202	214	214	205	207	130	130	211	219	123	123	281	285	333	349	341	341	268	268	246	246	165	165	213	213	356	360	200	204	110	110	137	141	124
27-GSKX	XM5620	I	183	186	237	243	237	240	168	177	225	229	192	236	194	202	214	216	205	205	130	134	185	211	123	123	157	285	341	353	297	341	253	268	237	243	165	171	213	213	250	356	208	218	142	162	145	149	120
27-GSKX	XM5621	I	183	186	237	243	237	240	168	177	225	229	192	232	194	200	214	216	205	205	130	134	185	219	123	123	161	193	341	353	301	329	253	268	237	243	165	171	213	213	250	250	204	222	110	142	145	145	120
27-GSKX	XM5622	I	183	183	237	237	240	240	177	177	225	225	212	232	200	202	214	214	205	207	130	130	207	211	123	123	?	?	333	333	329	341	268	268	237	246	165	165	213	213	356	360	200	204	110	162	137	141	124
27-GSKX	XM5623	I	183	183	237	237	240	240	177	177	225	225	228	232	194	202	214	214	205	207	130	130	215	219	123	123	281	285	341	349	341	345	268	268	246	246	165	165	213	213	360	364	204	208	110	110	133	137	124
27-GSKX	XM5624	I	183	183	237	237	240	240	177	177	225	225	228	232	200	202	214	214	205	207	130	130	207	211	123	123	285	289	349	349	341	341	268	268	237	237	165	165	213	213	360	364	204	220	110	162	137	141	124
27-GSKX	XM5625	I	183	186	249	249	237	240	168	177	225	229	192	232	190	202	214	216	205	207	130	134	193	215	123	123	177	289	333	349	325	329	263	263	237	243	165	171	213	213	246	246	240	250	110	146	141	161	120
27-GSKX	XM5626	I	183	183	249	249	240	240	177	177	225	225	232	236	200	200	214	214	205	207	130	130	211	219	123	123	?	?	333	333	341	345	268	268	237	246	165	165	213	213	352	364	204	208	110	162	137	137	124
27-GSKX	XM5627	I	183	183	237	249	240	240	177	177	225	225	232	236	194	200	214	214	205	207	130	130	211	219	123	123	281	285	333	341	?	?	268	268	246	246	165	165	213	213	360	364	200	204	110	162	133	137	124
27-GSKX	XM5724	I	180	180	?	?	240	240	?	?	217	225	152	152	188	188	208	208	199	199	130	134	?	?	?	?	?	?	341	341	?	?	?	?	243	243	171	171	213	213	250	360	?	?	?	?	?	?	?
27-GSKX	XM5725	I	183	186	243	243	237	240	168	177	225	229	192	236	192	194	214	216	205	207	130	134	185	211	123	123	161	289	333	353	297	341	?	?	237	243	165	171	213	213	250	364	204	218	110	142	?	?	120
27-GSKX	XM5726	I	183	186	237	243	237	240	168	177	225	229	192	232	194	200	214	216	205	205	130	134	185	219	?	?	161	161	341	353	301	345	253	268	237	243	165	171	213	213	?	?	216	220	142	162	141	145	120
27-GSKX	XM5727	I	183	186	243	243	237	240	168	177	225	229	192	232	194	200	214	216	205	205	130	134	185	219	123	123	161	285	341	353	301	301	253	268	237	243	165	171	213	213	250	250	204	222	110	142	145	145	120
27-GSKX	XM5728	I	183	183	237	255	231	240	168	177	215	225	?	?	200	202	214	214	201	205	130	130	207	211	123	123	285	289	349	349	345	345	268	268	237	237	165	165	213	213	352	364	200	204	?	?	?	?	124
27-GSKX	YSQ473	I	183	186	?	?	?	?	?	?	227	231	?	?	200	200	214	214	171	171	130	134	?	?	?	?	?	?	?	?	309	309	?	?	?	?	?	?	?	?	?	?	200	200	?	?	?	?	?
27-GSKX	XM5680	I	183	186	249	249	237	240	168	168	225	229	200	232	190	202	214	216	205	207	130	134	193	211	123	123	171	175	333	349	?	?	258	268	237	243	165	171	213	213	246	356	204	252	110	146	137	161	120
27-GSKX	XM5681	I	183	186	243	243	237	240	168	177	225	229	192	236	194	202	214	214	205	207	130	134	185	211	123	123	157	161	349	353	297	341	?	?	237	243	165	171	213	213	250	250	204	218	110	142	137	145	120
27-GSKX	XM5682	I	183	186	249	249	237	240	168	177	225	229	192	212	190	196	214	216	205	207	130	134	189	193	123	123	171	175	333	349	325	333	258	268	237	243	165	171	213	213	246	246	204	250	146	162	141	157	120
27-GSKX	XM5683	I	183	183	249	249	240	240	177	177	225	225	232	236	200	202	214	214	205	207	130	130	211	219	123	123	285	289	349	349	341	341	268	268	246	246	165	165	213	213	360	364	200	204	110	110	137	141	124
28-SXLY	XM5618	I	183	186	249	249	237	240	168	177	225	229	192	212	190	200	214	216	201	203	130	134	189	219	123	123	185	189	349	349	317	329	258	268	237	243	165	171	213	213	250	264	208	234	110	142	157	161	120
28-SXLY	XM5605	I	186	186	249	249	237	240	168	177	225	229	192	240	190	200	214	216	195	197	130	134	189	229	123	123	179	207	333	349	317	337	258	268	243	246	165	171	213	213	250	254	238	242	110	142	117	155	120
28-SXLY	XM5612	I	183	186	249	249	237	240	168	171	225	229	192	224	190	192	214	216	205	207	130	134	189	193	123	123	193	197	349	349	329	341	258	263	243	243	165	171	213	213	250	260	220	258	110	142	153	157	120
28-SXLY	XM5613	I	183	186	249	249	237	240	168	177	225	229	192	232	190	202	214	216	205	205	130	134	189	193	123	123	189	193	341	349	329	337	?	?	243	243	165	171	213	213	250	296	262	262	110	142	149	155	120
28-SXLY	XM5614	I	183	186	237	249	?	?	168	177	225	229	192	240	190	194	214	216	205	205	130	134	181	185	123	123	?	?	341	349	321	321	?	?	243	246	165	171	213	213	246	246	?	?	142	146	?	?	?
28-SXLY	XM5615	I	186	186	249	249	237	240	168	177	225	229	192	212	190	200	214	216	209	211	130	134	193	219	123	123	189	193	349	349	329	345	258	263	237	243	165	171	213	213	250	288	200	262	142	142	137	155	120
28-SXLY	XM5616	I	183	186	245	249	237	240	168	177	223	229	192	232	190	200	214	216	205	207	130	134	189	193	123	123	197	293	341	341	329	333	258	263	237	243	165	171	213	213	250	342	184	258	110	142	145	153	120
28-SXLY	XM5617	I	183	186	249	249	237	240	168	177	225	229	192	240	190	200	214	216	205	207	130	134	189	193	123	123	197	237	349	349	317	329	258	263	237	243	165	171	213	213	250	348	216	258	142	158	145	153	120
28-SXLY	XM5628	I	183	186	249	249	237	240	168	177	225	229	192	240	190	200	214	216	205	207	130	134	193	237	123	123	?	?	349	349	329	337	263	263	237	243	165	171	213	213	250	348	216	262	142	158	145	153	120
28-SXLY	XM5629	I	183	186	249	249	237	240	168	177	225	229	192	240	190	200	214	216	205	207	130	134	189	193	123	123	193	197	349	349	321	329	263	263	243	246	165	171	213	213	250	344	184	254	142	146	145	153	120
28-SXLY	XM5665	I	183	186	237	249	237	240	168	183	225	229	192	240	190	200	214	216	205	207	130	134	189	193	123	123	193	197	349	349	329	341	258	263	237	243	165	171	213	213	250	250	216	254	110	142	145	153	120
28-SXLY	XM5666	I	183	186	249	249	237	240	168	177	225	229	192	248	190	194	214	216	205	205	130	134	193	233	123	123	193	293	341	349	329	337	258	263	243	243	165	171	213	213	250	296	224	262	110	142	149	153	120
28-SXLY	XM5667	I	183	186	249	249	237	240	168	177	225	229	192	240	190	200	214	216	205	207	130	134	189	193	123	123	193	197	349	349	329	341	258	263	237	243	165	171	213	213	250	344	284	254	110	142	145	153	120
28-SXLY	XM5669	I	183	186	249	249	237	240	168	177	225	229	192	248	190	194	214	216	201	203	130	134	189	225	123	123	177	181	349	349	317	321	258	263	243	246	165	171	213	213	250	332	184	234	142	146	145	161	120
28-SXLY	XM5670	I	186	186	249	249	237	240	168	177	225	229	192	208	190	194	214	216	201	205	130	134	193	237	123	123	193	197	349	349	321	329	258	263	237	243	165	171	213	213	250	250	196	258	110	142	137	153	120
28-SXLY	XM5671	I	183	186	237	237	240	240	177	183	225	225	240	244	194	200	214	216	207	211	130	130	?	?	123	123	197	289	349	349	321	321	263	268	237	246	165	165	213	213	250	344	184	192	110	146	141	145	124
28-SXLY	XM5663	I	186	186	249	249	237	240	168	177	225	229	196	212	190	200	214	216	213	217	130	134	185	211	123	123	185	197	349	349	321	321	258	268	243	243	165	171	213	213	246	292	192	242	142	146	155	163	120
28-SXLY	XM5664	I	183	186	237	249	237	240	168	177	223	229	192	232	190	194	214	216	207	211	130	134	193	207	123	123	193	197	349	349	329	337	258	263	237	243	165	171	213	213	250	250	?	?	142	146	145	153	120
29-KKS	XM3392	I	183	186	249	249	?	?	186	186	223	229	200	216	196	198	218	218	203	203	130	130	183	183	123	127	189	213	337	337	321	333	243	243	243	255	165	165	210	213	276	280	212	216	138	138	149	149	128
29-KKS	XM3393	I	183	186	237	237	237	237	?	?	223	229	196	216	196	196	214	218	203	203	130	130	199	233	131	143	197	233	337	337	305	333	238	253	243	243	165	165	213	213	284	284	208	232	108	224	161	165	140
29-KKS	XM3395	I	183	186	241	241	?	?	?	?	229	229	188	200	194	202	216	218	203	203	130	132	177	219	123	143	165	229	337	349	297	301	238	263	243	243	?	?	213	213	264	280	212	224	162	212	145	161	104
29-KKS	XM3396	I	183	186	237	287	240	243	?	?	229	231	192	220	192	196	218	218	203	205	130	130	187	215	139	139	183	209	337	337	309	325	238	273	243	243	165	165	210	213	308	308	216	264	134	134	133	165	128
29-KKS	XM3397	I	186	186	237	249	240	240	?	?	229	231	188	192	190	196	214	216	203	203	100	132	173	173	143	143	161	209	337	349	297	337	233	263	243	243	165	167	213	213	260	288	212	228	134	162	149	161	104
29-KKS	XM3398	I	183	186	237	249	?	?	?	?	229	229	192	216	196	206	218	218	205	205	100	130	161	199	147	147	171	171	337	337	293	309	253	253	243	243	?	?	213	213	288	304	212	216	134	142	137	141	108
29-KKS	XM3399	I	186	186	241	249	237	240	171	186	229	229	184	188	190	196	216	218	203	203	130	132	173	175	131	143	157	205	337	353	297	329	258	263	243	243	165	167	213	213	260	272	208	268	134	158	145	153	104
29-KKS	XM3400	I	186	186	233	245	240	240	186	186	223	229	184	192	196	196	218	218	203	203	130	130	183	211	123	131	191	197	337	337	293	325	233	233	243	243	165	165	213	213	284	312	244	260	134	224	161	165	128
29-KKS	XM3401	I	186	186	237	263	240	240	?	?	223	229	184	192	?	?	218	218	203	205	100	130	187	233	127	139	183	227	?	?	325	329	?	?	?	?	?	?	?	?	272	272	216	252	132	132	133	157	128
29-KKS	XM3402	I	183	186	241	249	237	240	?	?	223	223	188	204	192	194	218	218	203	203	100	130	233	233	127	131	221	233	337	337	293	313	238	243	243	243	165	171	210	213	300	316	248	260	108	108	153	161	128
29-KKS	XM3403	I	183	186	249	279	237	240	171	195	223	229	188	204	190	196	214	216	205	205	130	132	173	173	143	143	161	227	337	349	297	305	233	233	243	243	165	167	213	213	260	288	212	274	162	162	137	149	104
29-KKS	XM3404	I	186	186	249	249	237	240	171	171	223	229	184	188	190	196	216	218	203	203	130	132	173	233	123	143	157	223	337	357	297	305	253	253	243	243	167	171	213	213	264	308	212	256	108	158	153	153	104
29-KKS	XM3405	I	183	186	237	237	?	?	?	?	229	243	188	192	190	200	216	218	205	205	130	132	173	211	143	143	157	205	?	?	297	305	?	?	?	?	?	?	?	?	264	272	216	264	158	186	149	149	104
29-KKS	XM3406	I	183	186	249	249	?	?	168	186	223	223	196	200	194	202	214	218	203	205	130	130	233	233	131	135	197	243	337	337	317	345	233	248	243	255	165	165	213	213	292	292	212	256	108	108	133	165	164
29-KKS	XM3407	I	183	186	237	241	?	?	?	?	223	229	184	216	194	196	214	218	203	203	100	130	199	199	119	147	191	197	337	337	325	333	238	238	243	243	165	165	213	213	284	284	208	260	132	132	161	165	116
29-KKS	XM3408	I	186	186	245	279	240	240	168	168	223	223	184	200	194	196	214	214	203	205	130	130	225	225	123	139	213	231	337	337	293	305	233	253	243	243	165	165	213	213	280	280	220	220	108	108	137	145	164
29-KKS	XM3409	I	183	186	245	263	240	240	186	192	223	229	184	216	194	196	218	218	203	205	130	130	199	199	143	143	187	233	337	337	293	305	233	238	243	243	165	165	213	213	288	312	256	274	108	132	137	149	116
29-KKS	XM3413	I	183	186	227	249	240	240	186	186	223	223	184	192	192	194	214	218	203	205	130	130	195	195	127	131	213	213	337	337	285	301	233	238	243	255	165	165	210	213	288	288	?	?	?	?	141	161	128
29-KKS	XM3414	I	186	186	241	241	237	237	?	?	223	223	200	236	192	208	218	218	203	205	130	130	221	239	123	139	231	247	337	337	297	341	233	233	243	246	163	165	213	216	260	288	216	216	212	242	133	145	116
29-KKS	XM3415	I	186	186	245	245	234	234	168	168	223	229	184	188	190	198	216	218	203	203	130	132	173	173	127	143	161	213	337	349	293	297	263	268	243	255	165	167	213	213	264	288	212	252	136	158	145	145	104
29-KKS	XM3416	I	183	186	241	249	243	243	195	195	223	223	188	196	196	204	218	218	203	205	100	130	149	149	127	147	213	231	337	337	285	321	238	268	243	243	165	165	213	213	272	276	232	248	132	162	153	161	164
29-KKS	XM3417	I	183	186	237	249	240	240	168	168	223	231	196	220	194	196	218	218	203	205	130	130	183	215	131	139	209	235	337	337	309	325	238	238	243	243	165	165	213	213	272	276	216	240	108	132	133	165	164
29-KKS	XM3418	I	183	186	237	241	?	?	168	168	231	231	?	?	194	196	218	218	203	205	130	130	183	215	127	139	209	235	337	337	325	329	238	238	243	243	165	165	213	213	276	308	216	270	108	132	133	177	164
29-KKS	XM3419	I	183	183	237	237	240	240	186	195	223	229	192	196	194	196	218	218	203	203	130	130	211	233	131	143	205	227	337	337	293	301	233	238	243	246	165	165	213	213	288	312	234	260	186	212	161	189	104
29-KKS	XM3420	I	186	186	245	245	243	243	186	186	223	229	200	224	192	192	214	218	203	203	100	100	195	221	123	123	223	227	337	337	313	325	238	268	243	243	165	165	210	210	288	288	212	256	162	212	149	189	164
29-KKS	XM3421	I	186	186	237	249	234	240	168	186	223	229	192	196	190	194	216	218	203	203	130	132	173	173	143	143	157	231	337	349	297	321	238	258	243	243	165	167	213	213	264	308	212	224	108	166	149	153	104
29-KKS	XM3422	I	186	186	241	249	240	240	168	168	223	229	188	220	196	196	218	218	203	203	130	130	191	191	123	139	223	247	337	337	285	333	233	238	243	243	165	171	213	213	272	276	216	248	108	108	153	153	116
29-KKS	XM3394	I	183	186	241	249	240	240	?	?	229	229	188	236	190	200	216	218	203	203	130	132	173	215	131	143	161	243	337	349	297	317	263	273	243	246	165	167	213	213	260	300	212	228	108	166	149	157	104
29-KKS	XM3410	I	186	186	245	245	234	234	168	168	223	229	188	200	190	196	216	218	205	205	130	132	173	183	123	143	161	183	337	349	285	293	238	263	243	243	165	167	210	210	264	288	212	252	132	162	133	141	104
29-KKS	XM3411	I	186	186	263	263	240	240	168	168	223	229	188	216	190	192	216	218	203	203	100	132	173	173	131	143	161	227	337	349	289	293	238	238	243	243	165	167	210	210	264	288	192	212	162	162	141	161	104
29-KKS	XM3412	I	186	186	245	249	240	240	171	171	223	229	188	216	190	196	216	218	205	205	100	132	173	203	139	143	161	193	337	349	297	329	253	263	243	255	167	167	213	213	260	316	212	232	162	162	137	149	104
29-KKS	XM3423	I	186	186	249	249	237	237	?	?	223	223	184	208	196	196	218	218	203	205	130	130	215	215	139	139	205	213	337	337	309	337	233	243	243	255	165	165	213	213	288	288	216	252	108	136	137	145	128
30-GZLS	XM3387	I	192	192	?	?	237	237	156	180	229	231	160	208	178	182	208	208	207	215	130	130	181	185	?	?	?	?	341	341	313	313	228	228	237	237	163	163	?	?	240	260	194	242	110	118	?	?	?
30-GZLS	XM3390	I	183	183	233	237	237	237	168	171	223	225	204	224	192	196	210	210	203	203	130	130	187	199	?	?	189	193	337	337	307	329	243	243	243	243	165	167	210	213	248	328	226	256	200	208	145	145	112
30-GZLS	XM3389	I	183	183	237	245	?	?	168	180	229	229	180	180	194	194	218	218	203	209	130	130	175	201	?	?	165	165	337	337	309	325	243	243	243	243	165	165	213	213	280	302	210	226	166	204	?	?	?
30-GZLS	XM3391	I	192	192	?	?	237	237	156	156	231	239	160	208	180	180	208	208	213	217	130	130	181	185	127	131	?	?	341	341	309	309	228	228	237	237	163	163	?	?	232	236	204	284	110	110	149	149	120
31-HNXFS	XM3543	I	183	186	237	237	237	237	168	174	223	229	188	200	190	190	214	218	157	209	130	130	175	223	119	123	201	201	337	337	301	317	233	233	243	243	?	?	210	210	272	316	256	276	128	166	145	161	104
31-HNXFS	XM3549	I	183	183	233	253	243	249	183	183	223	223	204	228	192	192	218	222	161	165	130	130	203	211	119	119	185	185	337	337	313	353	?	?	243	243	165	167	213	213	256	296	234	250	170	186	129	169	108
31-HNXFS	XM3552	I	183	183	233	241	237	240	168	171	223	225	208	216	190	198	218	218	203	205	130	130	211	261	119	123	153	153	337	337	349	353	?	?	243	243	165	167	210	213	256	292	200	254	158	174	133	137	108
31-HNXFS	XM3533	I	183	183	233	237	?	?	168	174	223	225	208	216	190	196	218	218	155	209	130	130	207	211	?	?	153	153	337	337	385	385	?	?	243	243	165	167	210	210	?	?	?	?	158	174	?	?	?
31-HNXFS	XM3550	I	174	174	255	259	?	?	180	180	225	225	204	204	194	194	214	214	?	?	130	130	203	203	119	119	239	239	337	337	289	313	243	243	243	246	169	169	216	216	300	332	234	246	162	174	125	161	112
31-HNXFS	XM3544	I	183	186	241	253	237	237	168	168	223	229	208	208	188	190	218	218	153	207	130	130	203	241	119	119	?	?	337	337	341	353	243	243	243	243	167	167	210	210	284	308	238	242	142	190	141	149	104
31-HNXFS	XM3545	I	183	186	233	253	237	237	168	171	223	229	220	240	190	194	218	218	153	203	130	130	211	219	119	123	?	?	337	337	325	357	248	283	243	243	167	169	210	210	256	268	280	284	170	174	137	165	112
31-HNXFS	XM3553	I	174	183	241	241	237	237	168	177	223	223	204	212	194	198	218	218	203	209	130	130	195	203	119	119	?	?	337	337	313	357	263	288	243	243	165	169	210	213	304	308	212	216	178	178	117	133	112
31-HNXFS	XM3554	I	183	183	237	241	?	?	180	183	223	223	196	208	192	194	210	218	203	207	130	130	207	211	119	119	221	225	337	337	325	337	278	283	243	243	167	167	210	210	292	320	212	272	166	190	137	141	108
31-HNXFS	XM3538	I	183	183	237	241	240	240	168	168	223	229	204	216	190	198	214	218	153	155	130	130	191	195	119	119	?	?	337	337	317	321	233	243	243	243	165	169	210	213	292	296	258	272	178	178	137	161	104
31-HNXFS	XM3542	I	186	186	237	237	240	246	177	177	223	229	184	184	190	192	218	218	153	207	130	130	195	233	?	?	193	197	337	337	329	341	243	288	243	243	167	169	210	210	284	308	226	242	158	162	133	137	116
31-HNXFS	XM3547	I	192	192	245	245	?	?	162	162	225	227	160	160	178	178	208	208	?	?	130	130	185	189	?	?	?	?	337	337	313	325	228	228	237	237	163	163	213	216	244	260	192	200	104	166	105	105	?
31-HNXFS	XM3548	I	183	183	237	245	?	?	180	180	223	223	188	204	190	192	214	218	153	153	130	130	203	211	119	119	185	237	337	337	333	357	263	263	243	243	165	165	210	213	256	296	234	250	162	170	?	?	108
31-HNXFS	XM3551	I	174	183	233	253	237	237	171	171	223	229	220	240	192	194	218	218	209	209	130	130	211	219	119	123	?	?	337	337	325	357	248	278	243	243	167	169	210	213	256	268	280	284	170	174	117	145	112
32-HBYC	XM3561	I	186	189	245	249	237	240	168	168	229	229	184	188	188	194	216	218	145	145	130	132	189	199	119	127	157	165	337	369	313	349	?	?	243	243	165	171	213	213	240	298	212	256	120	154	157	161	116
32-HBYC	XM3562	I	177	186	245	249	240	240	168	168	223	229	184	188	194	194	216	222	207	207	130	132	163	189	147	147	157	173	337	369	321	349	258	263	243	243	167	171	213	213	240	292	216	228	104	120	125	161	112
32-HBYC	XM3564	I	183	183	245	255	240	240	177	177	223	229	188	192	194	194	210	218	203	203	130	130	195	203	123	123	133	165	377	397	349	349	253	253	246	246	173	173	210	213	304	304	228	244	142	150	149	153	108
32-HBYC	XM3565	I	183	186	249	249	237	240	168	174	219	229	192	212	194	194	216	218	207	207	130	132	173	191	123	123	157	205	337	345	313	345	258	263	243	243	169	171	210	213	248	280	176	176	120	150	145	157	116
32-HBYC	XM3567	I	186	186	229	245	240	240	177	177	223	229	188	204	194	194	218	218	145	209	100	130	163	195	119	123	141	157	337	337	313	337	248	258	243	243	165	167	213	213	268	296	196	256	132	154	121	153	116
32-HBYC	XM3568	I	186	186	241	241	240	240	168	177	223	223	188	200	194	194	218	218	145	203	100	130	163	225	123	127	169	185	337	337	321	329	253	258	243	246	165	165	213	213	288	292	212	240	120	132	137	137	108
32-HBYC	XM3569	I	177	186	245	249	240	240	168	168	223	229	184	188	194	194	216	218	145	145	130	132	179	189	123	123	133	157	337	369	321	345	253	263	243	246	167	171	213	213	240	280	212	224	120	142	129	133	116
32-HBYC	XM3560	I	186	186	249	249	237	240	168	174	219	223	188	208	188	194	216	218	145	145	130	132	181	187	119	147	157	161	337	345	321	353	243	243	243	246	167	171	213	213	240	292	196	212	120	142	149	157	112
32-HBYC	XM3559	I	186	186	245	245	240	240	177	177	223	223	240	240	188	194	218	218	145	209	100	100	215	219	123	127	133	169	337	337	313	321	243	263	243	243	165	169	213	216	284	288	208	258	104	128	121	145	112
32-HBYC	XM3563	I	183	186	249	249	237	240	168	180	219	223	188	212	192	194	214	216	197	197	130	132	177	183	119	119	161	181	337	345	301	337	238	258	243	246	169	171	216	216	246	276	208	218	120	158	137	157	112
32-HBYC	XM3566	I	183	186	249	249	237	240	168	168	219	223	192	212	192	194	214	216	197	197	130	132	173	191	119	119	161	201	337	345	317	337	238	258	243	246	169	171	216	216	240	284	196	228	120	146	133	157	116
32-HBYC	QLY329	I	183	186	229	229	240	240	171	177	227	229	184	192	194	194	218	218	203	203	130	130	195	199	?	?	133	141	377	399	317	327	273	278	243	243	167	171	213	213	280	284	192	242	132	142	141	145	104
32-HBYC	QLY332	I	183	183	245	245	240	240	177	177	223	229	184	188	194	196	218	218	203	209	130	130	199	203	123	123	?	?	337	377	331	359	253	253	246	246	165	173	213	216	296	312	196	238	142	142	145	193	104
33-CQYY	XM3164	I	186	186	241	241	240	240	177	177	223	229	200	212	194	194	218	222	145	203	130	130	175	211	131	131	169	193	337	337	269	269	243	243	243	243	165	165	213	213	272	280	196	226	120	120	133	145	104
33-CQYY	XM3176	I	186	186	241	245	240	240	177	177	223	223	172	212	198	198	218	218	203	203	130	130	203	207	?	?	165	177	337	337	271	325	243	283	243	243	163	165	213	213	310	328	184	222	104	150	?	?	116
*Notes: The loci in Red are located on rearranged chromosome; The loci in Green are located on normal chromosome.
[truncated: 1 more columns]

## Sheet: Sequence information
Population	Voucher No.	Karyotype	Haplotype	cox1	cytb	12s	16s	QBR-B11	QBR-C27	QBR-D60	QBR-C7
1-LMS	XM4272	I	H40	MH428093
1-LMS	XM5753	II	H40	MH029851				MH990785	MH990731/MH990733	MH990703	MH990756/MH990760
1-LMS	XM5755	II	H40	MH029853				MH990786/MH990787	MH990732	MH990704	MH990757
1-LMS	XM5754	I	H40	MH029852				MH990770	MH990712
1-LMS	XM5762	I	H40	MH029854				MH990764	MH990711	MH990692
2-DJYHK	XM2029	I	H32	JX629605	KX571755
2-DJYHK	XM2031	III	H39	JX629604		JX629508	JX629535
2-DJYHK	XM2037	I	H37	JX629606	KX571756
2-DJYHK	XM2038	I	H23	JX629607
2-DJYHK	XM2039	I	H23	JX629608
2-DJYHK	XM2946	I	H23	JX629609
2-DJYHK	XM2961	I	H38	JX629610
3-PZCF	XM4273	IV	H42	KX571607	KX571758
3-PZCF	XM4274	V	H42	KX571608	KX571759
3-PZCF	XM4275	V	H42	KX571609	KX571760
3-PZCF	XM4276	V	H42	KX571610	KX571761
3-PZCF	XM4277	V	H42	KX571611	KX571762
3-PZCF	XM4278	I	H42	KX571612	KX571763
3-PZCF	XM4279	IV	H42	KX571613	KX571764
3-PZCF	XM4280	V	H40	KX571614
3-PZCF	XM4281	II	H42	KX571615	KX571765
3-PZCF	XM4282	I	H42	KX571616	KX571766
3-PZCF	XM4283	I	H40	KX571617
3-PZCF	XM4284	I	H43	KX571618	KX571767			MH990768	MH990713	MH990690
3-PZCF	XM4285	IV	H31	KX571619	KX571768
3-PZCF	XM4288	IV	H31	KX571620	KX571769			MH990783	MH990729	MH990700	MH990754
3-PZCF	XM4289	IV	H23	MH029850				MH990784	MH990730/MH990734	MH990701/MH990702	MH990755
5-WCXK	XM3743	IV	H23	MH428094
5-WCXK	XM3742	IV	H31	KX571601	KX571745
5-WCXK	XM3744	IV	H31	KX571602	KX571746
5-WCXK	XM3745	I	H31	KX571603	KX571747
5-WCXK	XM3746	IV	H31	KX571604	KX571748
5-WCXK	XM3747	IV	H50	KX571605	KX571749
5-WCXK	XM3749	IV	H31	KX571606	KX571750
6-QCS	XM3076	I	H23	JX629638
6-QCS	XM3480	I	H23	JX629639
6-QCS	XM3481	I	H35	JX629636	KX571751	JX629512	JX629554
6-QCS	XM3482	IV	H35	JX629637	KX571752	JX629506	JX629555
6-QCS	XM3483	IV	H31	JX629640	KX571753
6-QCS	XM3484	I	H31	JX629641	KX571754
6-QCS	XM3485	I	H23	JX629642
6-QCS	XM2926	I	H23	JX629643
6-QCS	XM2928	I	H31	JX629644	KX571757
7-JXHP	XM3779	I	H23	KX571599
7-JXHP	XM3780	I	H23	KX571600
7-JXHP	XM3781	IV	H23	MH428066
7-JXHP	XM3782	I	H23	MH428067
7-JXHP	XM3783	I	H23	MH428068
7-JXHP	XM3784	I	H23	MH428069
7-JXHP	XM3785	I	H23	MH428070
7-JXHP	XM3786	I	H23	MH428071
7-JXHP	XM3787	I	H23	MH428072
7-JXHP	XM3788	I	H23	MH428073
8-YEC	XM3664	IV	H23	MH029840				MH990775/MH990776	MH990738	MH990698	MH990749
8-YEC	XM3681	IV	H23	MH029841				MH990778	MH990724/MH990737	MH990699	MH990750
8-YEC	XM4121	IV	H23	MH029849				MH990779	MH990722	MH990710	MH990751/MH990759
8-YEC	XM4177	IV	H23	MH029843				MH990781	MH990728	MH990708/MH990709	MH990753
8-YEC	XM4159	I	H23	MH029844				MH990762	MH990716	MH990685	MH990743
8-YEC	XM4174	I	H23	MH029845				MH990765	MH990714	MH990687	MH990745
8-YEC	XM4158	I	H23	MH029846				MH990761	MH990718	MH990684	MH990742
8-YEC	XM3687	I	H23	MH029847				MH990767	MH990719	MH990689	MH990740
8-YEC	XM4167	I	H23	MH029848				MH990763	MH990715	MH990686	MH990744
8-YEC	XM4122	I	H23	MH029849				MH990766	MH990717	MH990688	MH990741
10-DYXL	XM3512	I	H23	JX629656
10-DYXL	XM3515	IV	H31	JX629657	KX571740
10-DYXL	XM3516	I	H31	JX629658	KX571741
10-DYXL	XM3517	I	H33	JX629661
10-DYXL	XM3518	I	H23	JX629662
10-DYXL	XM3525	I	H23	JX629663
10-DYXL	XM3526	I	H23	JX629655
10-DYXL	XM3527	I	H35	JX629659	KX571742	JX629514	JX629569
10-DYXL	XM3528	I	H36	JX629660	KX571743	JX629490	JX629570
11-DYHM	XM4058	I	H59	MH428058
11-DYHM	XM4059	I	H23	MH428059
11-DYHM	XM4063	IV	H23	MH428060
11-DYHM	XM4064	IV	H23	MH428061
11-DYHM	XM4065	IV	H23	MH428062
11-DYHM	XM4066	IV	H23	MH428063
11-DYHM	XM4067	IV	H23	MH428064
11-DYHM	XM4068	I	H23	MH428065
12-DYXY	XM4085	I	H23	MH428074
12-DYXY	XM4086	I	H23	MH428075
12-DYXY	XM4087	I	H23	MH428076
12-DYXY	XM4088	I	H23	MH428077
12-DYXY	XM4089	I	H23	MH428078
12-DYXY	XM4090	I	H23	MH428079
12-DYXY	XM4091	I	H23	MH428080
12-DYXY	XM4092	I	H23	MH428081
12-DYXY	XM4079	I	H23	MH428082
14-GTS	XM3007	IV	H31	JX629599	KX571736
14-GTS	XM3008	IV	H34	JX629598		JX629495	JX629533
14-GTS	XM3028	IV	H32	JX629600	KX571737
14-GTS	XM3382	IV	H31	JX629601	KX571738
14-GTS	XM3384	IV	H23	JX629602
14-GTS	XM3385	IV	H31	JX629603	KX571739			MH990771/MH990772	MH990726	MH990695/MH990696	MH990747/MH990758
14-GTS	XM3662	IV	H23	MH029839				MH990774/MH990777	MH990725/MH990739	MH990697	MH990748
15-QLDT	XM4039	I	H23	MH428083
15-QLDT	XM4040	I	H23	MH428084
15-QLDT	XM4041	I	H23	MH428085
15-QLDT	XM4042	I	H23	MH428086
15-QLDT	XM4043	I	H23	MH428087
15-QLDT	XM4044	I	H23	MH428088
15-QLDT	XM4045	I	H23	MH428089
15-QLDT	XM4046	I	H23	MH428090
15-QLDT	XM4047	I	H23	MH428091
15-QLDT	XM4048	I	H23	MH428092
19-QLDZ	XM3910	I	H23	MH029838				MH990769	MH990720	MH990691
20-QLHJ	XM3643	II	H48	JX629634	KX571728	JX629492	JX629552
20-QLHJ	XM3644	II	H48	JX629635	KX571729	JX629500	JX629553
21-TTS	QLY390	I	H23	JX629591
21-TTS	QLY391	I	H44	JX629590	KX571722	JX629516	JX629526
21-TTS	QLY392	V	H45	JX629620		JX629507	JX629539
21-TTS	XM3590	V	H39	JX629613		JX629504	JX629546
21-TTS	XM3591	I	H45	JX629614		JX629499	JX629542
21-TTS	XM3598	I	H35	JX629586	KX571723	JX629515	JX629530
21-TTS	XM3599	I	H45	JX629587		JX629513	JX629524
21-TTS	XM3600	I	H45	JX629588		JX629511	JX629529
21-TTS	XM3603	I	H45	JX629615		JX629494	JX629540
21-TTS	XM3617	I	H45	JX629616		JX629502	JX629545
21-TTS	XM3619	IV	H46	JX629617	KX571724	JX629498	JX629538
21-TTS	XM3623	IV	H46	JX629618	KX571726	JX629489	JX629541
21-TTS	XM3625	II	H47	JX629619	KX571727	JX629486	JX629537
21-TTS	QLY387	V	H40	MH029835				MH990773	MH990723/MH990735	MH990693/MH990694	MH990746
21-TTS	XM4149	II	H23	MH029836				MH990782	MH990727	MH990707	MH990752
21-TTS	XM4146	III	H40	MH029837				MH990780	MH990721/MH990736	MH990705/MH990706
21-TTS	QLY378	I	H23	JX629612
21-TTS	QLY377	I	H23	JX629654
21-TTS	XM3602	I	H45	JX629589		JX629509	JX629528
22-YABFX	XM3582	I	H23	JX629578
22-YABFX	XM3583	I	H23	JX629579
22-YABFX	XM3570	I	H49	JX629572		JX629497	JX629523
22-YABFX	XM3571	I	H51	JX629574	KX571720
22-YABFX	XM3573	I	H23	JX629575
22-YABFX	XM3574	I	H23	JX629576
22-YABFX	XM3575	I	H51	JX629577	KX571721
22-YABFX	XM3580	I	H49	JX629573		JX629505	JX629522
24-EMS	XM1934	I	H23	JX629592
24-EMS	XM1971	I	H23	JX629593
24-EMS	XM1979	I	H23	JX629594
24-EMS	XM3062	I	H40	JX629595
24-EMS	XM3063	I	H23	JX629596
24-EMS	XM3074	I	H41	JX629597	KX571744
26-YBPS	XM3893	I	H52	KX571665	KX571825
26-YBPS	XM3894	I	H52	KX571666	KX571826
26-YBPS	XM3895	I	H53	KX571667	KX571827
26-YBPS	XM3896	I	H52	KX571668	KX571828
26-YBPS	XM3897	I	H54	KX571669	KX571829
26-YBPS	XM3891	I	H60	MH428095
26-YBPS	XM3892	I	H60	MH428096
26-YBPS	XM3898	I	H60	MH428097
26-YBPS	XM3899	I	H60	MH428098
26-YBPS	XM3902	I	H60	MH428099
29-KKS	XM3392	I	H6	JX629621	KX571831	JX629519	JX629547
29-KKS	XM3393	I	H6	JX629623	KX571832	JX629518	JX629548
29-KKS	XM3395	I	H7	JX629624	KX571833
29-KKS	XM3396	I	H8	JX629625	KX571834
29-KKS	XM3397	I	H9	JX629626	KX571835
29-KKS	XM3398	I	H10	JX629627	KX571836
29-KKS	XM3399	I	H8	JX629628	KX571837
29-KKS	XM3400	I	H11	JX629629	KX571838
29-KKS	XM3401	I	H7	JX629630	KX571839
29-KKS	XM3402	I	H12	JX629622	KX571840
29-KKS	XM3403	I	H9	KX571672	KX571841
29-KKS	XM3404	I	H9	KX571673	KX571842
29-KKS	XM3405	I	H12	KX571674	KX571843
29-KKS	XM3406	I	H13	KX571675	KX571844
29-KKS	XM3407	I	H11	KX571676	KX571845
29-KKS	XM3408	I	H13	KX571677	KX571846
29-KKS	XM3409	I	H14	KX571678	KX571847
29-KKS	XM3410	I	H15	KX571679
29-KKS	XM3416	I	H16	KX571680
29-KKS	XM3418	I	H8	KX571681	KX571848
30-GZLS	IOZCAS2757	I	H1	KX571682	KX571849
30-GZLS	Leishan14	I	H2	KX571683	KX571850
30-GZLS	Leishan21	I	H3	KX571684	KX571852
30-GZLS	Leishan22	I	H3	KX571685	KX571853
30-GZLS	XY64	I	H4	JX629631	KX571856	JX629476	JX629549
30-GZLS	XM3389	I	H4	JX629632	KX571854	JX629474	JX629550
30-GZLS	XM3390	I	H5	JX629633	KX571855	JX629475	JX629551
31-HNXFS	XM3538	I	H24	JX629645		JX629477	JX629563
31-HNXFS	XM3544	I	H25	JX629647	KX571873	JX629478	JX629556
31-HNXFS	XM3545	I	H25	JX629648	KX571874	JX629479	JX629557
31-HNXFS	XM3546	I	H24	JX629649		JX629480	JX629564
31-HNXFS	XM3548	I	H26	JX629650		JX629481	JX629559
31-HNXFS	XM3549	I	H26	JX629651		JX629482	JX629558
31-HNXFS	XM3550	I	H26	JX629652		JX629484	JX629561
31-HNXFS	XM3551	I	H26	JX629653		JX629485	JX629560
31-HNXFS	XM3552	I	H25	JX629646	KX571875	JX629483	JX629562
31-HNXFS	XM3553	I	H27	KX571696	KX571876
31-HNXFS	XM3554	I	H27	KX571697	KX571877
31-HNXFS	XM3555	I	H28	KX571698	KX571878
31-HNXFS	XM3556	I	H29	KX571699	KX571879
31-HNXFS	XM3557	I	H30	KX571700	KX571880
31-HNXFS	XM3558	I	H27	KX571701	KX571881
32-HBYC	QLY335	I	H17	KX571707
32-HBYC	QLY341	I	H18	KX571708	KX571888
32-HBYC	QLY342	I	H18	KX571709	KX571889
32-HBYC	QLY343	I	H18	KX571710	KX571890
32-HBYC	QLY344	I	H17	KX571711	KX571891
32-HBYC	XM3559	I	H19	JX629580
32-HBYC	XM3560	I	H20	JX629581	KX571895	JX629488	JX629521
32-HBYC	XM3562	I	H21	JX629582	KX571896
32-HBYC	XM3564	I	H18	JX629583	KX571897
32-HBYC	XM3565	I	H22	JX629584	KX571898
32-HBYC	XM3566	I	H23	JX629585
32-HBYC	XM3567	I	H19	KX571714
32-HBYC	XM3568	I	H19	KX571715
32-HBYC	XM3569	I	H19	KX571716
33-CQYY	IOZCAS08040-1	I	H55	KX571687	KX571858
33-CQYY	XM3164	I	H56	JX629666	KX571860	JX629468	JX629567
33-CQYY	XM3173	I	H57	JX629667		JX629472	JX629566
33-CQYY	XM3176	I	H58	JX629664	KX571861	JX629470	JX629568
33-CQYY	XM3181	I	H58	JX629665	KX571862	JX629471	JX629571
